# Supplementary material for: A newly-developed community microarray resource for transcriptome profiling in Brassica species enables the confirmation of Brassica-specific expressed sequences
Source: BMC Plant Biol. 2009 May 8;9:50. doi: 10.1186/1471-2229-9-50 (PMC2685394; doi:10.1186/1471-2229-9-50)
Supplement: Additional file 1 — Spreadsheet 1. Unigenes for which probes report significant (P < 0.001) differences between expression levels in B. napus 1 and B. napus 2 [file 1471-2229-9-50-S1.xls]

## Sheet: Lists of specific genes
Spreadsheet1. Classification of qualitative expression patterns reported for unigenes
Classification	Expressed in all	A genome-specific	C genome-specific	B. rapa-specific	B. oleracea-specific	Diploid-specific	Tetraploid-specific	B. napus 1-specific	B. napus 2-specific	B. rapa plus B. napus 1	B. rapa plus B. napus 2	B. oleracea plus B. napus 1	B. oleracea plus B. napus 2	Diploids plus B. napus 1	Diploids plus B. napus 2
No. probes	30793	3827	4882	142	19	0	12	2	4	1	3	2	2	0	0
No. unigenes	27355	3427	4424	135	19	0	12	2	4	1	3	2	2	0	0
List of unigenes	AI352725	AI352729	AI352723	AT000762	AM388179		CD821790	JCVI_15826	EE473767	RC_ES979096	AM388472	AM058815	JCVI_31171
	AI352839	AI352931	AM056601	CA991864	CX193946		CN727581	JCVI_18923	EV001239		JCVI_240	EV092683	JCVI_35756
	AI352842	AM062577	AM056687	CB686305	EE446162		CX192644		JCVI_34662		JCVI_41341
	AI352858	AM392215	AM056691	CD813580	EE512033		EE563813		JCVI_38330
	AI352861	AM392215	AM056879	CD826198	EE533835		EL590055
	AI352861	AM394344	AM056884	CD828796	ES949270		ES901313
	AI352864	AM394776	AM056924	CN727321	EV121300		EV013537
	AI352871	AT000459	AM057013	CX194443	EV125358		EV209435
	AI352875	AT000710	AM057156	DN191610	EV175580		EX071313
	AI352887	AT000759	AM057245	DN961661	EX065318		JCVI_28604
	AI352890	AT000794	AM057275	DN964516	JCVI_12316		JCVI_4955
	AI352897	AT002068	AM057425	DN964826	JCVI_2096		JCVI_5528
	AI352900	AT002068	AM057514	DV643329	JCVI_27822
	AI352910	BG543646	AM057541	DY002437	JCVI_29655
	AI352912	BG543678	AM057562	EE418473	JCVI_37531
	AI352955	BG543961	AM057596	EE427081	JCVI_41470
	AI352956	BG544446	AM057773	EE427949	JCVI_42469
	AI352956	BG544446	AM057775	EE451851	JCVI_42577
	AM056509	BQ704417	AM057911	EE505105	RC_JCVI_42574
	AM056697	BQ704543	AM057967	EE505646
	AM056724	BQ704897	AM058214	EE508896
	AM056728	BQ704951	AM058224	EE521398
	AM056768	BQ790992	AM058340	EE521398
	AM056777	BQ791200	AM058441	EE530144
	AM056827	CA991524	AM058562	EE544434
	AM056853	CA991554	AM058674	EE549175
	AM056872	CA991555	AM058680	EE559076
	AM056906	CA991606	AM058729	EE562182
	AM056911	CA991618	AM058753	EE568223
	AM056955	CA991699	AM058773	EE568791
	AM056957	CA991759	AM058900	ES898173
	AM056962	CA991802	AM058969	ES911615
	AM056965	CA991892	AM059112	ES911615
	AM056970	CA991969	AM059112	ES922527
	AM056970	CA992033	AM059203	ES968203
	AM056986	CA992285	AM059298	EV007978
	AM056986	CB686157	AM059386	EV017610
	AM057018	CB686270	AM059656	EV072260
	AM057025	CB686270	AM059676	EV081616
	AM057102	CB686336	AM059702	EV107499
	AM057150	CD812594	AM059713	EV124854
	AM057163	CD813498	AM059743	EV180249
	AM057167	CD813729	AM059869	EV214797
	AM057181	CD814402	AM060018	EX025054
	AM057182	CD814561	AM060040	EX035837
	AM057188	CD820618	AM060155	EX043555
	AM057199	CD824295	AM060217	EX043946
	AM057250	CD826627	AM060240	EX056651
	AM057292	CD826639	AM060533	EX087642
	AM057292	CD826832	AM060640	EX089464
	AM057378	CD827468	AM060687	EX089464
	AM057546	CD830589	AM060869	EX092440
	AM057695	CD831618	AM060869	EX093402
	AM057733	CD831618	AM061032	EX094817
	AM057748	CD831788	AM061091	EX094817
	AM057770	CD833454	AM061443	EX097077
	AM057799	CD833454	AM061508	EX101238
	AM057804	CD833617	AM061512	EX111691
	AM057806	CD834702	AM061524	EX120608
	AM057816	CD834894	AM061598	EX126933
	AM057953	CD834894	AM061609	EX127376
	AM057995	CD835236	AM061627	EX129376
	AM058003	CD835236	AM061636	EX129417
	AM058042	CD835579	AM061726	EX130439
	AM058083	CD836799	AM061989	EX131027
	AM058165	CD836916	AM062052	EX135464
	AM058165	CD841978	AM062062	EX136536
	AM058205	CD843200	AM062116	EX138357
	AM058226	CD843240	AM062121	JCVI_10849
	AM058247	CK991428	AM062300	JCVI_12320
	AM058267	CK991433	AM062389	JCVI_12702
	AM058293	CK991448	AM062424	JCVI_14029
	AM058298	CN727040	AM062424	JCVI_14400
	AM058313	CN727572	AM062446	JCVI_15398
	AM058403	CN727611	AM062512	JCVI_16558
	AM058461	CN728309	AM062534	JCVI_16807
	AM058489	CN728309	AM385154	JCVI_17006
	AM058621	CN729979	AM385398	JCVI_18478
	AM058732	CN729994	AM385398	JCVI_18846
	AM058765	CN733446	AM385498	JCVI_19602
	AM058801	CN737506	AM385523	JCVI_20162
	AM058810	CN825869	AM385580	JCVI_22143
	AM058812	CN825869	AM385789	JCVI_22414
	AM058833	CN827568	AM385820	JCVI_22532
	AM058835	CN831008	AM385821	JCVI_22706
	AM058964	CO749357	AM385895	JCVI_22956
	AM059008	CO749390	AM385902	JCVI_22974
	AM059023	CO749471	AM386005	JCVI_23044
	AM059057	CO749560	AM386005	JCVI_25004
	AM059057	CO749865	AM386330	JCVI_25734
	AM059109	CO749896	AM386428	JCVI_25766
	AM059155	CO749910	AM386723	JCVI_26149
	AM059206	CO749958	AM386723	JCVI_26171
	AM059206	CO749985	AM386917	JCVI_2659
	AM059225	CO750304	AM387083	JCVI_26780
	AM059263	CO750356	AM387214	JCVI_26996
	AM059296	CO750356	AM387276	JCVI_27515
	AM059339	CO750485	AM387277	JCVI_27515
	AM059362	CV432088	AM387297	JCVI_27609
	AM059362	CV432094	AM387365	JCVI_27613
	AM059437	CV432321	AM387452	JCVI_28168
	AM059460	CV432323	AM387553	JCVI_29315
	AM059467	CV432323	AM387558	JCVI_29516
	AM059565	CV432446	AM387558	JCVI_29775
	AM059577	CV432477	AM387592	JCVI_30966
	AM059577	CV432477	AM387806	JCVI_31538
	AM059611	CV432495	AM387806	JCVI_31878
	AM059625	CV432663	AM387835	JCVI_32163
	AM059641	CV432960	AM387945	JCVI_32400
	AM059662	CV433630	AM388033	JCVI_32614
	AM059682	CV433770	AM388538	JCVI_35521
	AM059731	CV433904	AM388779	JCVI_35825
	AM059821	CV434029	AM388898	JCVI_35864
	AM059885	CV544657	AM388906	JCVI_35879
	AM059909	CV544844	AM389056	JCVI_36365
	AM059970	CV544978	AM389072	JCVI_37797
	AM059970	CV545911	AM389081	JCVI_38037
	AM060041	CV546035	AM389172	JCVI_38091
	AM060140	CV546570	AM389242	JCVI_38363
	AM060140	CV546762	AM389311	JCVI_39348
	AM060227	CV650659	AM389314	JCVI_39480
	AM060363	CV650679	AM389343	JCVI_39513
	AM060364	CV650709	AM389512	JCVI_40633
	AM060445	CX187669	AM389721	JCVI_41553
	AM060457	CX188054	AM389775	JCVI_41560
	AM060464	CX188098	AM389851	JCVI_42008
	AM060516	CX188322	AM389904	JCVI_42506
	AM060532	CX188538	AM390021	JCVI_4685
	AM060744	CX188629	AM390247	JCVI_4830
	AM060805	CX189255	AM390247	JCVI_5055
	AM060805	CX189362	AM390284	JCVI_5406
	AM060878	CX189649	AM390334	JCVI_6810
	AM060929	CX189985	AM390393	JCVI_7128
	AM060929	CX190081	AM390423	JCVI_7808
	AM060984	CX190739	AM390428	JCVI_8263
	AM060990	CX190870	AM390432	JCVI_8263
	AM060994	CX191192	AM390432	JCVI_8823
	AM061024	CX192758	AM390602	JCVI_9993
	AM061024	CX193227	AM390680	JCVI_9993
	AM061074	CX193488	AM390680	RC_AT000583
	AM061104	CX194219	AM390723	RC_EX041930
	AM061109	CX194782	AM390891	RC_JCVI_23435
	AM061187	CX195294	AM391309
	AM061211	CX195299	AM391313
	AM061211	CX195565	AM391436
	AM061214	CX196139	AM391482
	AM061214	CX266197	AM391491
	AM061289	CX266312	AM391549
	AM061328	CX266540	AM391561
	AM061442	CX270083	AM391654
	AM061442	CX270402	AM391669
	AM061459	CX271119	AM391730
	AM061531	CX272488	AM391795
	AM061665	CX272527	AM391930
	AM061688	CX272527	AM391975
	AM061802	CX272733	AM392154
	AM061828	CX272848	AM392156
	AM061878	CX272858	AM392180
	AM061878	CX279422	AM392202
	AM061907	CX279872	AM392261
	AM062005	CX280917	AM394191
	AM062028	CX280929	AM394195
	AM062028	CX281121	AM394356
	AM062037	DN191525	AM394712
	AM062044	DN192087	AM394745
	AM062099	DN192183	AM394773
	AM062114	DN192471	AM394782
	AM062218	DN960948	AM394825
	AM062218	DN960948	AM394876
	AM062234	DN961148	AM394882
	AM062256	DN961453	AM395056
	AM062353	DN961453	AM395183
	AM062379	DN961527	AM395232
	AM062413	DN961759	AM395310
	AM062413	DN961759	AM395340
	AM062428	DN962297	AM395461
	AM062438	DN962297	AM395462
	AM062443	DN962589	AM395641
	AM062443	DN962793	AM395655
	AM062447	DN964562	AM395669
	AM062447	DN965442	AM395826
	AM062464	DN965452	AM395852
	AM062487	DN966075	AM395988
	AM062538	DQ023579	AM396012
	AM062581	DQ023579	AM396066
	AM062591	DW997350	AM396138
	AM062620	DW997360	AM396138
	AM062621	DW997956	AT000952
	AM062638	DW998035	BG544641
	AM385023	DW998728	BQ704290
	AM385047	DY000324	BQ704379
	AM385063	DY003172	BQ704604
	AM385064	DY003360	BQ704634
	AM385226	DY003360	BQ704637
	AM385232	DY003400	BQ704637
	AM385268	DY003910	CA992143
	AM385311	DY003910	CA992537
	AM385332	DY003922	CB617578
	AM385381	DY004790	CB617608
	AM385381	DY005973	CD811760
	AM385389	DY006421	CD812264
	AM385465	DY006421	CD812880
	AM385490	DY007585	CD814219
	AM385492	DY008444	CD814504
	AM385539	DY008814	CD814707
	AM385551	DY008894	CD814776
	AM385551	DY009223	CD814776
	AM385552	DY009223	CD815102
	AM385553	DY009335	CD815606
	AM385557	DY009505	CD815606
	AM385650	DY009561	CD815958
	AM385668	DY009863	CD816074
	AM385668	DY010614	CD816946
	AM385683	DY011593	CD817124
	AM385828	DY012413	CD817440
	AM385828	DY013394	CD817459
	AM385884	DY013458	CD819066
	AM385955	DY013458	CD819523
	AM386021	DY014304	CD820700
	AM386021	DY014849	CD821060
	AM386053	DY017875	CD821356
	AM386053	DY020328	CD821586
	AM386056	DY020422	CD821953
	AM386057	DY020468	CD822014
	AM386059	DY020530	CD822440
	AM386059	DY022576	CD823024
	AM386080	DY024009	CD823172
	AM386103	DY025100	CD824069
	AM386129	DY025113	CD824184
	AM386129	DY025304	CD825339
	AM386147	DY025672	CD825339
	AM386167	DY027977	CD825946
	AM386177	DY029250	CD826166
	AM386208	DY030337	CD826655
	AM386230	EE404255	CD827011
	AM386237	EE404281	CD827541
	AM386264	EE404688	CD827809
	AM386275	EE406652	CD827959
	AM386318	EE407625	CD828055
	AM386381	EE408329	CD828610
	AM386396	EE411131	CD832095
	AM386396	EE412634	CD832695
	AM386441	EE412668	CD832898
	AM386444	EE417339	CD834621
	AM386482	EE417845	CD834938
	AM386496	EE418904	CD835111
	AM386574	EE419314	CD835542
	AM386634	EE419337	CD836088
	AM386643	EE420372	CD836088
	AM386750	EE421789	CD836426
	AM386855	EE421952	CD836489
	AM386881	EE422844	CD836643
	AM386889	EE424112	CD836681
	AM386889	EE426283	CD836954
	AM386933	EE427705	CD837098
	AM386939	EE429990	CD837184
	AM386958	EE431150	CD838503
	AM386985	EE431303	CD841065
	AM386985	EE432186	CD841065
	AM387109	EE432186	CD842471
	AM387131	EE432264	CD842612
	AM387143	EE432774	CD843498
	AM387146	EE433446	CK991421
	AM387205	EE433446	CK991426
	AM387211	EE435383	CN726120
	AM387236	EE436526	CN726232
	AM387236	EE438880	CN726414
	AM387267	EE438919	CN727016
	AM387358	EE439966	CN727016
	AM387419	EE440025	CN727027
	AM387491	EE441286	CN727027
	AM387505	EE441525	CN727097
	AM387525	EE441943	CN727657
	AM387529	EE442203	CN727657
	AM387529	EE442895	CN728294
	AM387567	EE444003	CN728360
	AM387573	EE445077	CN728631
	AM387573	EE445302	CN728640
	AM387581	EE447338	CN729205
	AM387595	EE447381	CN729991
	AM387747	EE447442	CN730423
	AM387763	EE447525	CN730979
	AM387783	EE448217	CN731904
	AM387829	EE448687	CN731978
	AM387840	EE448698	CN732029
	AM387897	EE449125	CN733969
	AM387954	EE449125	CN734193
	AM387980	EE449568	CN735355
	AM387983	EE450383	CN735798
	AM388055	EE450448	CN736259
	AM388072	EE452728	CN737253
	AM388140	EE452996	CN737507
	AM388140	EE454139	CN737651
	AM388206	EE455560	CN829836
	AM388260	EE456357	CO729362
	AM388264	EE457594	CO750112
	AM388267	EE458112	CO750391
	AM388303	EE460343	CO750526
	AM388325	EE460343	CO750600
	AM388361	EE462297	CV432167
	AM388387	EE462549	CV432247
	AM388435	EE463947	CV433374
	AM388489	EE464699	CV544619
	AM388500	EE464889	CV973991
	AM388606	EE466670	CX187819
	AM388629	EE466953	CX187895
	AM388641	EE468346	CX187986
	AM388641	EE469015	CX188128
	AM388666	EE469606	CX188602
	AM388683	EE470803	CX188690
	AM388754	EE470948	CX188778
	AM388754	EE471106	CX188819
	AM388806	EE471327	CX188912
	AM388847	EE471510	CX189180
	AM388890	EE472000	CX189192
	AM388890	EE473825	CX189278
	AM388932	EE473913	CX189447
	AM388951	EE474430	CX189496
	AM388974	EE474847	CX189822
	AM388974	EE474847	CX189822
	AM388983	EE477788	CX189980
	AM389039	EE478129	CX189999
	AM389039	EE478348	CX190224
	AM389097	EE480231	CX190718
	AM389097	EE480364	CX191066
	AM389104	EE480622	CX191261
	AM389128	EE481759	CX191585
	AM389130	EE482292	CX191690
	AM389145	EE482737	CX191718
	AM389196	EE483135	CX191742
	AM389238	EE483985	CX191980
	AM389261	EE498178	CX192093
	AM389306	EE502430	CX192876
	AM389354	EE502760	CX192962
	AM389375	EE502786	CX193178
	AM389384	EE503646	CX193274
	AM389400	EE504594	CX193479
	AM389423	EE504734	CX193762
	AM389446	EE506439	CX194318
	AM389522	EE506911	CX194427
	AM389560	EE508763	CX194427
	AM389563	EE509306	CX195307
	AM389607	EE510149	CX195365
	AM389629	EE512958	CX195439
	AM389654	EE513836	CX195439
	AM389660	EE514597	CX268053
	AM389689	EE516885	CX268151
	AM389692	EE517010	CX268961
	AM389810	EE517010	CX272115
	AM389844	EE517530	CX272652
	AM389860	EE517534	CX272763
	AM389898	EE517553	CX272957
	AM389905	EE517553	CX279194
	AM389906	EE518651	CX279194
	AM389939	EE519759	CX280236
	AM389957	EE519759	CX280442
	AM389987	EE520774	CX280611
	AM389988	EE520794	CX280967
	AM389999	EE521247	DN963605
	AM390031	EE521416	DR697822
	AM390068	EE521489	DT317694
	AM390091	EE521489	DT317716
	AM390102	EE521865	DT469117
	AM390139	EE521915	DV643308
	AM390146	EE522511	DW997185
	AM390196	EE522722	DW997399
	AM390211	EE522722	DW997607
	AM390211	EE523210	DW997751
	AM390245	EE523298	DW997962
	AM390312	EE523298	DW997970
	AM390315	EE524369	DW998285
	AM390381	EE524369	DW998805
	AM390427	EE524839	DW998805
	AM390427	EE525016	DW999281
	AM390499	EE525061	DW999319
	AM390511	EE525923	DW999792
	AM390515	EE526670	DW999792
	AM390551	EE526780	DW999916
	AM390598	EE526961	DY000433
	AM390618	EE526961	DY000433
	AM390653	EE527042	DY001534
	AM390653	EE527704	DY001573
	AM390661	EE528052	DY001972
	AM390828	EE528148	DY002403
	AM390828	EE528159	DY002583
	AM390927	EE528418	DY002645
	AM390927	EE528473	DY003271
	AM390945	EE529136	DY005592
	AM390948	EE532760	DY005959
	AM390987	EE533178	DY006053
	AM391096	EE533202	DY006601
	AM391106	EE533368	DY006908
	AM391161	EE533728	DY007592
	AM391185	EE535124	DY008251
	AM391233	EE535124	DY008628
	AM391233	EE535417	DY009292
	AM391280	EE536567	DY010548
	AM391335	EE538236	DY010634
	AM391363	EE541168	DY011379
	AM391363	EE543477	DY011379
	AM391367	EE544532	DY011912
	AM391381	EE546605	DY013764
	AM391386	EE547174	DY013939
	AM391388	EE547174	DY013939
	AM391405	EE547809	DY014258
	AM391466	EE547810	DY014469
	AM391494	EE549064	DY014541
	AM391525	EE549747	DY014916
	AM391530	EE550296	DY015383
	AM391567	EE550490	DY015574
	AM391651	EE550688	DY016445
	AM391859	EE550696	DY016842
	AM391951	EE550696	DY017351
	AM391990	EE550965	DY018026
	AM392019	EE551063	DY018419
	AM392044	EE551152	DY018635
	AM392044	EE551684	DY018790
	AM392110	EE551684	DY018797
	AM392178	EE551766	DY018930
	AM393885	EE551802	DY019008
	AM393901	EE551921	DY019163
	AM393903	EE552068	DY019456
	AM393950	EE552068	DY019510
	AM393952	EE553993	DY019582
	AM393967	EE554455	DY019582
	AM393986	EE554549	DY019957
	AM394020	EE555440	DY019966
	AM394051	EE555440	DY020189
	AM394149	EE555552	DY020441
	AM394180	EE555699	DY020450
	AM394234	EE555790	DY020648
	AM394249	EE556886	DY020651
	AM394266	EE556903	DY021120
	AM394295	EE557126	DY021880
	AM394302	EE557126	DY021885
	AM394309	EE557444	DY022936
	AM394310	EE557444	DY023045
	AM394320	EE557627	DY023630
	AM394330	EE558318	DY023630
	AM394346	EE558504	DY023971
	AM394386	EE559216	DY024038
	AM394404	EE559339	DY024444
	AM394417	EE559464	DY024622
	AM394418	EE559464	DY024814
	AM394441	EE559591	DY024912
	AM394457	EE559802	DY025393
	AM394479	EE560043	DY025507
	AM394536	EE560043	DY025901
	AM394543	EE560566	DY025901
	AM394593	EE560566	DY026387
	AM394720	EE560598	DY026553
	AM394730	EE560695	DY026601
	AM394809	EE561112	DY026840
	AM394841	EE561148	DY027220
	AM394847	EE561939	DY027303
	AM394875	EE563091	DY027315
	AM394903	EE563117	DY027334
	AM394922	EE563117	DY027489
	AM394969	EE563452	DY027771
	AM394990	EE563632	DY028076
	AM394993	EE563713	DY028364
	AM395004	EE563713	DY028704
	AM395005	EE563906	DY028726
	AM395031	EE564151	DY029213
	AM395114	EE564484	DY029219
	AM395134	EE564626	DY029554
	AM395145	EE564705	DY029556
	AM395176	EE564953	DY029636
	AM395179	EE565153	DY029638
	AM395240	EE565546	DY029638
	AM395241	EE565596	DY029903
	AM395241	EE565710	DY029927
	AM395279	EE565778	DY029942
	AM395354	EE566225	DY029949
	AM395356	EE566330	DY030032
	AM395356	EE566653	DY030089
	AM395361	EE566884	DY030168
	AM395365	EE566907	DY030168
	AM395415	EE567086	DY030198
	AM395420	EE567335	DY030208
	AM395420	EE567379	DY030208
	AM395446	EE567475	DY030242
	AM395456	EE567489	EE402816
	AM395456	EE567610	EE403533
	AM395464	EE567663	EE403598
	AM395464	EE567969	EE404622
	AM395470	EE568039	EE405682
	AM395501	EE568238	EE405961
	AM395565	EE568357	EE407403
	AM395573	EE568697	EE407840
	AM395594	EE568697	EE408187
	AM395626	EE568751	EE408968
	AM395628	EE568929	EE409809
	AM395631	EE569131	EE410418
	AM395667	EE569746	EE411799
	AM395693	EG019683	EE411799
	AM395784	EG019683	EE412244
	AM395804	EG020142	EE413165
	AM395825	EG020270	EE413791
	AM395845	EG020336	EE414355
	AM395894	EG020349	EE414355
	AM395894	EG020349	EE415527
	AM395895	EG020497	EE415749
	AM395925	EL587770	EE416388
	AM395928	EL587864	EE417103
	AM395930	EL588167	EE419137
	AM395931	EL589622	EE420122
	AM395952	EL589740	EE420195
	AM395956	EL589766	EE421246
	AM396010	EL590227	EE422094
	AM396057	EL590227	EE422671
	AM396106	EL590609	EE422719
	AM396131	EL592193	EE422970
	AM396136	EL592193	EE423069
	AM396136	EL592788	EE423069
	AM396149	EL593045	EE423230
	AM396151	EL593045	EE424072
	AM396156	ES264729	EE424482
	AT000439	ES266549	EE424660
	AT000451	ES267324	EE424751
	AT000451	ES268523	EE426252
	AT000458	ES269173	EE426817
	AT000460	ES269522	EE427826
	AT000468	ES897689	EE428937
	AT000485	ES898042	EE429436
	AT000497	ES898180	EE429517
	AT000535	ES899107	EE429520
	AT000552	ES899215	EE430090
	AT000563	ES899215	EE430811
	AT000578	ES899340	EE431233
	AT000600	ES901851	EE431665
	AT000606	ES902099	EE432123
	AT000615	ES902175	EE432149
	AT000634	ES902238	EE432149
	AT000655	ES903211	EE432213
	AT000655	ES903218	EE432410
	AT000675	ES903412	EE432803
	AT000678	ES903629	EE432853
	AT000719	ES903805	EE433085
	AT000720	ES904557	EE433170
	AT000720	ES907830	EE433460
	AT000746	ES908198	EE433698
	AT000776	ES908665	EE433718
	AT000779	ES909358	EE434030
	AT000808	ES909358	EE434577
	AT000813	ES909502	EE434661
	AT000827	ES909527	EE435374
	AT000827	ES910661	EE436231
	AT000838	ES910661	EE436730
	AT000862	ES911146	EE437393
	AT000874	ES911312	EE437788
	AT000891	ES911393	EE438564
	AT000894	ES913480	EE438830
	AT000911	ES913480	EE438830
	AT000911	ES913731	EE438901
	AT000932	ES913954	EE438927
	AT000939	ES914059	EE439049
	AT000939	ES914113	EE439403
	AT001694	ES914116	EE439436
	AT001727	ES914116	EE440254
	AT001754	ES918375	EE440656
	AT001877	ES918993	EE440856
	AT002069	ES918993	EE442438
	AT002090	ES919902	EE442622
	AT002101	ES920990	EE442715
	AT002102	ES921469	EE443179
	AT002114	ES922099	EE443710
	AT002133	ES922099	EE444199
	AT002136	ES923310	EE446655
	AT002165	ES923755	EE447474
	AT002171	ES924383	EE447598
	AT002226	ES928087	EE447952
	AY460110	ES929549	EE448760
	BG543166	ES929647	EE449019
	BG543173	ES931074	EE449499
	BG543176	ES931898	EE450290
	BG543306	ES932277	EE451026
	BG543324	ES933334	EE451804
	BG543324	ES934731	EE451961
	BG543396	ES935039	EE452013
	BG543396	ES935447	EE452610
	BG543402	ES935447	EE453112
	BG543407	ES937037	EE453618
	BG543429	ES937154	EE453618
	BG543547	ES937154	EE453956
	BG543628	ES937320	EE454167
	BG543655	ES937544	EE454556
	BG543655	ES938112	EE454752
	BG543778	ES942221	EE455112
	BG543879	ES942555	EE455720
	BG544054	ES946535	EE455805
	BG544106	ES946787	EE455877
	BG544183	ES949089	EE455947
	BG544222	ES949540	EE456545
	BG544270	ES949679	EE456776
	BG544279	ES950898	EE456957
	BG544288	ES951300	EE458188
	BG544311	ES951332	EE458829
	BG544371	ES952048	EE459137
	BG544394	ES952230	EE459885
	BG544443	ES952364	EE460392
	BG544660	ES952754	EE460491
	BG544690	ES952922	EE460491
	BG544700	ES953062	EE460615
	BG544700	ES953080	EE462056
	BG544702	ES953289	EE462092
	BG544855	ES953587	EE462182
	BG544859	ES954018	EE462259
	BG544860	ES954165	EE462725
	BG544867	ES954496	EE462735
	BG544867	ES954496	EE462735
	BG544873	ES954516	EE463674
	BG544873	ES954656	EE463732
	BG544888	ES954904	EE466005
	BG544889	ES954995	EE467276
	BG732233	ES954995	EE468053
	BG732265	ES956064	EE468774
	BG732282	ES956512	EE470783
	BQ704168	ES956650	EE470832
	BQ704171	ES957022	EE471388
	BQ704184	ES957236	EE471837
	BQ704184	ES957236	EE471925
	BQ704205	ES957479	EE472222
	BQ704227	ES957508	EE472860
	BQ704227	ES957508	EE473477
	BQ704233	ES957665	EE474315
	BQ704274	ES958969	EE474481
	BQ704320	ES959058	EE474678
	BQ704326	ES959058	EE474922
	BQ704374	ES959375	EE475635
	BQ704393	ES961404	EE475943
	BQ704437	ES961440	EE476140
	BQ704456	ES961984	EE476140
	BQ704469	ES962233	EE476288
	BQ704486	ES962415	EE477513
	BQ704486	ES962697	EE477773
	BQ704506	ES962799	EE478068
	BQ704527	ES963406	EE478212
	BQ704570	ES963406	EE478859
	BQ704587	ES963420	EE479756
	BQ704632	ES963767	EE479756
	BQ704682	ES964154	EE480055
	BQ704699	ES964211	EE480519
	BQ704742	ES964543	EE481237
	BQ704789	ES965015	EE481286
	BQ704790	ES965015	EE481304
	BQ704790	ES965081	EE482084
	BQ704824	ES965081	EE482639
	BQ704855	ES965467	EE482743
	BQ704862	ES966180	EE482913
	BQ704934	ES966414	EE482987
	BQ704934	ES966646	EE483338
	BQ704947	ES967347	EE484251
	BQ704953	ES967609	EE484489
	BQ704994	ES967737	EE485792
	BQ704998	ES967923	EE486156
	BQ705001	ES968014	EE495522
	BQ705045	ES968169	EE503134
	BQ705066	ES968290	EE505049
	BQ705066	ES969244	EE505143
	BQ705072	ES977072	EE505143
	BQ705072	ES978129	EE505146
	BQ705076	ES978288	EE505725
	BQ790693	ES978327	EE506541
	BQ790781	ES979039	EE506885
	BQ790852	ES979911	EE507916
	BQ790913	ES983898	EE508257
	BQ790929	ES983898	EE508362
	BQ790929	ES986277	EE508516
	BQ790938	ES988833	EE508516
	BQ791001	ES990041	EE509549
	BQ791023	ES991870	EE510135
	BQ791279	ES992026	EE510304
	BQ791425	ES992265	EE512499
	BQ791430	ES993383	EE512499
	BQ791732	ES996203	EE512818
	BQ791741	ES996230	EE513507
	CA991458	ES996913	EE514335
	CA991473	ES997131	EE514442
	CA991473	ES997156	EE514837
	CA991482	ES997316	EE515621
	CA991546	ES997763	EE515915
	CA991551	ES997929	EE516184
	CA991561	ES997948	EE516482
	CA991630	ES998746	EE516487
	CA991666	ES998783	EE516534
	CA991726	ES999930	EE521178
	CA991741	EV000430	EE521178
	CA991761	EV001401	EE522481
	CA991772	EV001402	EE522633
	CA991772	EV003428	EE525041
	CA991784	EV003573	EE525715
	CA991807	EV004368	EE530362
	CA991948	EV004757	EE530557
	CA991948	EV004757	EE530562
	CA991949	EV006275	EE530671
	CA991987	EV008987	EE530759
	CA992017	EV009226	EE530759
	CA992330	EV011313	EE530797
	CA992530	EV011510	EE530797
	CA992550	EV011551	EE530852
	CA992550	EV011691	EE530972
	CA992555	EV013497	EE531154
	CA992556	EV013527	EE531187
	CA992584	EV013770	EE531250
	CB331870	EV014414	EE531311
	CB617597	EV014415	EE531426
	CB617616	EV017250	EE531454
	CB617657	EV018363	EE531517
	CB617662	EV018723	EE531659
	CB617663	EV020234	EE531659
	CB617665	EV020340	EE531695
	CB617678	EV022247	EE531803
	CB617683	EV023390	EE531832
	CB686073	EV025008	EE531899
	CB686228	EV025072	EE531909
	CB686250	EV025509	EE531940
	CB686302	EV025546	EE531941
	CB686317	EV026423	EE531976
	CB686335	EV026904	EE532091
	CB686379	EV027043	EE532205
	CB686384	EV027516	EE532331
	CB686392	EV028286	EE532344
	CB686426	EV028367	EE532368
	CD811869	EV028461	EE532472
	CD811897	EV030761	EE532829
	CD812023	EV032253	EE532961
	CD812107	EV032394	EE533009
	CD812122	EV032529	EE533139
	CD812155	EV035134	EE533363
	CD812277	EV035134	EE533595
	CD812305	EV035534	EE533611
	CD812792	EV037495	EE533666
	CD812798	EV037977	EE533666
	CD813037	EV039475	EE533713
	CD813037	EV039748	EE533920
	CD813393	EV040145	EE534311
	CD813400	EV040324	EE534321
	CD813547	EV040533	EE534341
	CD813547	EV041581	EE534461
	CD813609	EV041581	EE534620
	CD813650	EV041623	EE534662
	CD813754	EV042039	EE535007
	CD813795	EV042630	EE535083
	CD813886	EV042630	EE535090
	CD814028	EV043174	EE535090
	CD814031	EV043274	EE535104
	CD814040	EV043415	EE535107
	CD814235	EV044992	EE535249
	CD814345	EV048794	EE535252
	CD814345	EV048932	EE535263
	CD814658	EV048932	EE535316
	CD814659	EV051491	EE535331
	CD814671	EV051986	EE535335
	CD814731	EV052718	EE535354
	CD814758	EV053102	EE535397
	CD814800	EV053370	EE535469
	CD815158	EV053370	EE535648
	CD815253	EV053645	EE535722
	CD815373	EV053645	EE535797
	CD815382	EV055134	EE535828
	CD815541	EV055365	EE536327
	CD815900	EV055583	EE537083
	CD815934	EV057885	EE537093
	CD815934	EV058473	EE538605
	CD815994	EV058607	EE538699
	CD815994	EV058607	EE539010
	CD816007	EV059541	EE539349
	CD816058	EV059541	EE541265
	CD816090	EV059887	EE541265
	CD816166	EV060264	EE541434
	CD816203	EV060541	EE541578
	CD816204	EV061600	EE541798
	CD816227	EV062518	EE541872
	CD816241	EV062839	EE542020
	CD816266	EV063849	EE542506
	CD816426	EV064336	EE542790
	CD816777	EV065174	EE543569
	CD817146	EV065174	EE543643
	CD817299	EV069892	EE543753
	CD817301	EV070876	EE544552
	CD817536	EV071316	EE544680
	CD817929	EV072324	EE545137
	CD817962	EV072547	EE546633
	CD817964	EV073115	EE546820
	CD818221	EV075375	EE546833
	CD818231	EV075582	EE547032
	CD818380	EV077772	EE548097
	CD818422	EV078289	EE548698
	CD818460	EV078912	EE549009
	CD818482	EV079258	EE549242
	CD818482	EV079258	EE549327
	CD818904	EV079655	EE549504
	CD818956	EV079792	EE549918
	CD819009	EV079822	EE550763
	CD819103	EV080720	EE550922
	CD819228	EV081213	EE551147
	CD819233	EV082585	EE551212
	CD819354	EV083832	EE551586
	CD819397	EV084521	EE551727
	CD819397	EV084643	EE551741
	CD819532	EV084861	EE551773
	CD819567	EV085084	EE551919
	CD819846	EV085408	EE551943
	CD819874	EV085408	EE552655
	CD819938	EV085469	EE553003
	CD820037	EV085593	EE553342
	CD820114	EV085798	EE553652
	CD820142	EV086347	EE553695
	CD820142	EV086572	EE553793
	CD820432	EV087511	EE553905
	CD820495	EV088245	EE554216
	CD820575	EV089182	EE554291
	CD820649	EV089682	EE554705
	CD820683	EV090547	EE555151
	CD820945	EV090701	EE555187
	CD820977	EV090978	EE555867
	CD821274	EV091190	EE555870
	CD821277	EV091201	EE555893
	CD821310	EV092257	EE555893
	CD821566	EV092524	EE556217
	CD821580	EV092840	EE556217
	CD821605	EV092840	EE556263
	CD821616	EV093105	EE556371
	CD821724	EV093126	EE556491
	CD821774	EV093126	EE556743
	CD822278	EV094196	EE557291
	CD822368	EV094625	EE557636
	CD822443	EV094625	EE557834
	CD822593	EV096690	EE557837
	CD822722	EV096690	EE558160
	CD822772	EV096772	EE558199
	CD822861	EV096786	EE558254
	CD823006	EV096808	EE558350
	CD823016	EV096849	EE558903
	CD823136	EV096849	EE559065
	CD823211	EV097005	EE559572
	CD823546	EV097653	EE559637
	CD823586	EV098449	EE559872
	CD823668	EV098532	EE559872
	CD823837	EV098969	EE559900
	CD823848	EV099306	EE560278
	CD823858	EV099738	EE560423
	CD823906	EV099864	EE561141
	CD824140	EV099972	EE561243
	CD824219	EV100018	EE561297
	CD824264	EV100227	EE561761
	CD824539	EV100796	EE561866
	CD824539	EV100807	EE561866
	CD824571	EV100871	EE561934
	CD824776	EV101084	EE562050
	CD824815	EV101085	EE562100
	CD824815	EV102078	EE562397
	CD824820	EV102091	EE562755
	CD825035	EV102224	EE563609
	CD825047	EV102237	EE563929
	CD825058	EV102304	EE563936
	CD825118	EV102304	EE564016
	CD825140	EV103660	EE564036
	CD825155	EV103660	EE564892
	CD825155	EV103829	EE564986
	CD825163	EV103868	EE565321
	CD825245	EV103870	EE565330
	CD825355	EV103883	EE565569
	CD825358	EV104013	EE565641
	CD825468	EV104405	EE565713
	CD825529	EV104840	EE565875
	CD825540	EV105284	EE565993
	CD825552	EV105474	EE566139
	CD825577	EV105530	EE566816
	CD825645	EV105975	EE566962
	CD825772	EV106025	EE567093
	CD825945	EV106315	EE567279
	CD825982	EV106715	EE567825
	CD825982	EV106729	EE568009
	CD826046	EV107005	EE568175
	CD826057	EV107222	EE568267
	CD826154	EV107355	EE568290
	CD826319	EV107539	EE568694
	CD826385	EV107539	EE568976
	CD826405	EV107781	EE568991
	CD826405	EV108960	EE569061
	CD826629	EV109390	EE569212
	CD826702	EV109626	EE569315
	CD826708	EV109739	EE569732
	CD826708	EV110593	EE569744
	CD826856	EV110758	EE569793
	CD826897	EV110770	EG019442
	CD826916	EV110999	EG019503
	CD826968	EV111005	EG019557
	CD826988	EV111187	EG020774
	CD827092	EV111187	EG021036
	CD827310	EV111253	EG021354
	CD827391	EV111264	EH413892
	CD827392	EV111274	EH414310
	CD827416	EV111324	EH414504
	CD827425	EV111676	EH414568
	CD827441	EV112071	EH414643
	CD827441	EV112593	EH414705
	CD827444	EV112969	EH414705
	CD827507	EV113005	EH414829
	CD827507	EV113005	EH416114
	CD827522	EV115279	EH416153
	CD827525	EV116513	EH416344
	CD827629	EV116830	EH416572
	CD827629	EV117596	EH417081
	CD827635	EV117711	EH417081
	CD827672	EV118247	EH417775
	CD827705	EV118798	EH417876
	CD827790	EV119926	EH418190
	CD827824	EV120642	EH418224
	CD827826	EV120693	EH418224
	CD827893	EV121117	EH418259
	CD827928	EV121307	EH418487
	CD827984	EV121691	EH418789
	CD828119	EV123189	EH418807
	CD828156	EV123208	EH418885
	CD828159	EV123236	EH418894
	CD828347	EV124630	EH418894
	CD828379	EV125716	EH418908
	CD828379	EV126150	EH418908
	CD828398	EV126556	EH418918
	CD828427	EV126856	EH419245
	CD828427	EV127037	EH419365
	CD828441	EV127408	EH419562
	CD828517	EV127594	EH419640
	CD828517	EV127783	EH419797
	CD828545	EV128229	EH420374
	CD828545	EV128361	EH420964
	CD828569	EV129775	EH421102
	CD828570	EV129781	EH422476
	CD828597	EV130236	EH422476
	CD828630	EV130236	EH422748
	CD828777	EV130247	EH422767
	CD828777	EV130275	EH422807
	CD829469	EV130706	EH422975
	CD829469	EV130790	EH422975
	CD829917	EV131590	EH423344
	CD830236	EV132169	EH423944
	CD830341	EV132342	EH424001
	CD830440	EV132342	EH424192
	CD830947	EV132890	EH424192
	CD831056	EV133514	EH424425
	CD831144	EV134483	EH424472
	CD831313	EV134603	EH424674
	CD831533	EV134603	EH425128
	CD831644	EV134661	EH425403
	CD831726	EV134863	EH425498
	CD831786	EV135191	EH425932
	CD831786	EV135191	EH425932
	CD831856	EV135246	EH426187
	CD831977	EV135311	EH426319
	CD832168	EV135555	EH426540
	CD832209	EV136223	EH428068
	CD832214	EV136223	EH428118
	CD832266	EV136258	EH428246
	CD832512	EV136434	EH428924
	CD832512	EV136508	EH429442
	CD832633	EV136575	EH430438
	CD832636	EV136831	EH430469
	CD832875	EV136880	EH430551
	CD833044	EV137149	EH430572
	CD833051	EV137226	EH430572
	CD833051	EV137358	EH431134
	CD833135	EV138676	EL586763
	CD833235	EV141062	EL586763
	CD833273	EV141062	EL587733
	CD833273	EV141136	EL587733
	CD833287	EV141258	EL587954
	CD833314	EV142231	EL588035
	CD833333	EV142567	EL588841
	CD833447	EV142895	EL589416
	CD833507	EV142953	EL589940
	CD833806	EV143623	EL589995
	CD834583	EV143817	EL590454
	CD834709	EV144375	EL590485
	CD834806	EV144694	EL590579
	CD834921	EV144805	EL590828
	CD834960	EV146350	EL591399
	CD834975	EV146350	EL592167
	CD835203	EV146713	EL592315
	CD835203	EV146713	EL592527
	CD835296	EV147301	ES263817
	CD835347	EV149341	ES264470
	CD835401	EV150203	ES265385
	CD835512	EV151441	ES266934
	CD835536	EV151619	ES267444
	CD835541	EV151945	ES268053
	CD835778	EV151945	ES268202
	CD835899	EV152051	ES268472
	CD836101	EV152525	ES269320
	CD836178	EV152833	ES269525
	CD836191	EV153260	ES269771
	CD836281	EV154468	ES897574
	CD836605	EV154787	ES899013
	CD836605	EV155070	ES899182
	CD836747	EV155600	ES899299
	CD836747	EV157247	ES899334
	CD836752	EV157337	ES899424
	CD836959	EV158204	ES899564
	CD836978	EV158330	ES900133
	CD837066	EV158484	ES900202
	CD837077	EV158669	ES900309
	CD837137	EV159065	ES900596
	CD837234	EV159065	ES900596
	CD837276	EV159725	ES900614
	CD837398	EV160174	ES900630
	CD837398	EV160174	ES901432
	CD837498	EV160287	ES901726
	CD837498	EV160308	ES902059
	CD837504	EV160558	ES902420
	CD837589	EV160758	ES902420
	CD837589	EV161095	ES902478
	CD837605	EV162979	ES902478
	CD837613	EV163516	ES902663
	CD837924	EV164129	ES902663
	CD838527	EV164302	ES902870
	CD838691	EV164347	ES902870
	CD838691	EV164510	ES903145
	CD838931	EV165086	ES903145
	CD839694	EV165169	ES903494
	CD840213	EV165177	ES903618
	CD840751	EV165187	ES904710
	CD841004	EV165194	ES904710
	CD841157	EV165218	ES905468
	CD841236	EV165234	ES905530
	CD841236	EV165252	ES905530
	CD841306	EV165259	ES905742
	CD841784	EV165259	ES906067
	CD841835	EV165777	ES906144
	CD842383	EV166300	ES906158
	CD842657	EV166877	ES907000
	CD842948	EV168722	ES907018
	CD842975	EV168848	ES907398
	CD843675	EV169245	ES907734
	CD843683	EV169377	ES908014
	CD843690	EV169475	ES908014
	CD843708	EV169475	ES908229
	CD843933	EV173155	ES908906
	CD844557	EV173155	ES908955
	CD844968	EV173787	ES908955
	CD844997	EV173787	ES909177
	CD845321	EV174410	ES909326
	CK991360	EV174410	ES909505
	CK991375	EV175165	ES909514
	CK991386	EV175173	ES909675
	CK991390	EV175303	ES909790
	CK991390	EV175516	ES910070
	CK991398	EV175652	ES910336
	CK991401	EV176308	ES910349
	CK991401	EV176359	ES910473
	CK991411	EV176680	ES910543
	CK991419	EV177340	ES910583
	CK991427	EV177723	ES911643
	CK991432	EV178292	ES911751
	CK991432	EV179109	ES911968
	CK991434	EV179477	ES912015
	CK991439	EV179573	ES912383
	CN725690	EV181285	ES912954
	CN725812	EV181926	ES913263
	CN725982	EV182179	ES913348
	CN726319	EV182942	ES913410
	CN726413	EV182993	ES913705
	CN726483	EV183123	ES913863
	CN726536	EV184047	ES915596
	CN726718	EV184051	ES916359
	CN726957	EV184556	ES916359
	CN727101	EV184556	ES918307
	CN727101	EV184937	ES918325
	CN727103	EV184938	ES918450
	CN727107	EV184938	ES919101
	CN727135	EV185950	ES919252
	CN727167	EV186365	ES920297
	CN727180	EV186582	ES920532
	CN727234	EV189237	ES920532
	CN727234	EV189237	ES921141
	CN727255	EV189864	ES921141
	CN727264	EV189864	ES922358
	CN727330	EV191151	ES923212
	CN727330	EV191564	ES925879
	CN727339	EV191589	ES928565
	CN727352	EV192132	ES928971
	CN727394	EV192260	ES929438
	CN727403	EV192260	ES931422
	CN727465	EV192395	ES934366
	CN727538	EV192954	ES934480
	CN727582	EV193002	ES937401
	CN727583	EV193078	ES937601
	CN727625	EV193209	ES937668
	CN727633	EV193209	ES937691
	CN727654	EV193609	ES937755
	CN727845	EV193609	ES937762
	CN727851	EV193797	ES937933
	CN727967	EV193920	ES938141
	CN727990	EV194036	ES938346
	CN728297	EV194036	ES938352
	CN728708	EV195546	ES938465
	CN728748	EV195750	ES938709
	CN728753	EV196305	ES938791
	CN728784	EV196305	ES939004
	CN728887	EV197575	ES939004
	CN729008	EV197753	ES939052
	CN729210	EV197753	ES939145
	CN729294	EV197795	ES939231
	CN729422	EV198218	ES939253
	CN729447	EV198560	ES939263
	CN729537	EV198956	ES939318
	CN729714	EV199162	ES939318
	CN729751	EV199291	ES939342
	CN729799	EV199939	ES939431
	CN729874	EV200285	ES939455
	CN730073	EV201022	ES939504
	CN730131	EV201409	ES939756
	CN730137	EV201732	ES939767
	CN730175	EV201901	ES939801
	CN730231	EV202339	ES939965
	CN730287	EV202469	ES939965
	CN730332	EV202472	ES940160
	CN730531	EV204967	ES940293
	CN730591	EV205056	ES940316
	CN731025	EV205067	ES940351
	CN731025	EV205149	ES940351
	CN731343	EV205149	ES940380
	CN731527	EV205818	ES940493
	CN731533	EV205844	ES940620
	CN731941	EV207095	ES940807
	CN731984	EV207567	ES941361
	CN731984	EV208082	ES941580
	CN732254	EV208539	ES941586
	CN732254	EV208539	ES941941
	CN732455	EV209236	ES941993
	CN732606	EV209270	ES942179
	CN733163	EV209380	ES942343
	CN733665	EV209390	ES942430
	CN735512	EV209417	ES942431
	CN735512	EV211212	ES942431
	CN736109	EV213484	ES942537
	CN736338	EV214345	ES942575
	CN736572	EV214483	ES942671
	CN736659	EV215264	ES942911
	CN736874	EV215761	ES943185
	CN737450	EV215796	ES943225
	CN737450	EV216013	ES943481
	CN737494	EV216335	ES943493
	CN737725	EV216588	ES943556
	CN737738	EV216588	ES943702
	CN825867	EV216872	ES943702
	CN826382	EV217865	ES943768
	CN826474	EV218058	ES944059
	CN826630	EV219618	ES944059
	CN826718	EV220855	ES944137
	CN827171	EV220905	ES944278
	CN827172	EV221623	ES944995
	CN827535	EV222440	ES945122
	CN827569	EV223461	ES945557
	CN827815	EV223965	ES945640
	CN828072	EV223965	ES945678
	CN828699	EV224342	ES945867
	CN829082	EV224525	ES946111
	CN829485	EV225280	ES946157
	CN829660	EV226749	ES946404
	CN829677	EX015580	ES946528
	CN829977	EX015682	ES946550
	CN829981	EX015882	ES946550
	CN829981	EX015990	ES946572
	CN830062	EX015999	ES946863
	CN830062	EX016200	ES946868
	CN830294	EX016380	ES946918
	CN830294	EX016401	ES947210
	CN830519	EX016430	ES947244
	CN830579	EX016525	ES947475
	CN830695	EX016570	ES947493
	CN830809	EX016696	ES947600
	CN831004	EX016696	ES947677
	CN831228	EX016776	ES947692
	CN831230	EX016847	ES947742
	CN831256	EX016871	ES947871
	CO729375	EX017340	ES947991
	CO729386	EX017967	ES948226
	CO749264	EX018457	ES948289
	CO749281	EX020239	ES948420
	CO749281	EX020714	ES948751
	CO749351	EX020817	ES948899
	CO749371	EX021496	ES949143
	CO749388	EX021884	ES949145
	CO749388	EX022681	ES949291
	CO749401	EX022681	ES949372
	CO749403	EX023092	ES949581
	CO749411	EX023229	ES949657
	CO749419	EX024004	ES949772
	CO749441	EX024075	ES949883
	CO749459	EX024075	ES949897
	CO749459	EX024265	ES949934
	CO749461	EX024372	ES949975
	CO749476	EX024543	ES950166
	CO749481	EX024648	ES951091
	CO749486	EX025050	ES951091
	CO749509	EX025416	ES951211
	CO749530	EX025601	ES951730
	CO749540	EX026715	ES952239
	CO749565	EX027153	ES952320
	CO749565	EX027959	ES952465
	CO749567	EX030194	ES952533
	CO749711	EX030449	ES952548
	CO749716	EX031538	ES953158
	CO749736	EX031622	ES953285
	CO749749	EX032482	ES953332
	CO749816	EX033730	ES953332
	CO749818	EX033730	ES953460
	CO749874	EX034039	ES953700
	CO749876	EX036128	ES953902
	CO749888	EX036194	ES954103
	CO749913	EX036224	ES954558
	CO749935	EX036423	ES955115
	CO749948	EX036869	ES955585
	CO749970	EX036930	ES955667
	CO749971	EX037375	ES955725
	CO750022	EX037399	ES956625
	CO750032	EX037399	ES957445
	CO750088	EX037451	ES957838
	CO750117	EX039035	ES957905
	CO750196	EX039035	ES957998
	CO750202	EX039084	ES958034
	CO750202	EX039102	ES958098
	CO750226	EX039387	ES958174
	CO750244	EX040098	ES958229
	CO750256	EX040380	ES958289
	CO750309	EX041104	ES959432
	CO750316	EX041129	ES960083
	CO750335	EX041917	ES960201
	CO750432	EX041969	ES960279
	CO750497	EX043468	ES960475
	CO750499	EX043880	ES960543
	CO750586	EX043981	ES960556
	CO750586	EX044071	ES960556
	CO750606	EX044090	ES960873
	CO750652	EX044090	ES961427
	CV432063	EX044425	ES961795
	CV432091	EX045223	ES961923
	CV432105	EX045510	ES962647
	CV432107	EX045644	ES963075
	CV432133	EX045942	ES963210
	CV432161	EX046889	ES963210
	CV432161	EX047216	ES963581
	CV432184	EX047216	ES963606
	CV432215	EX047474	ES963636
	CV432215	EX047678	ES963657
	CV432221	EX047708	ES963753
	CV432221	EX048241	ES963821
	CV432227	EX048241	ES963868
	CV432238	EX049114	ES964060
	CV432240	EX050391	ES964070
	CV432242	EX051207	ES964078
	CV432244	EX051394	ES964091
	CV432250	EX051996	ES964191
	CV432294	EX052007	ES964738
	CV432363	EX052151	ES964854
	CV432364	EX052353	ES964863
	CV432365	EX053298	ES965068
	CV432383	EX053412	ES965321
	CV432387	EX054077	ES965569
	CV432387	EX054260	ES965569
	CV432391	EX054306	ES965675
	CV432401	EX057684	ES965770
	CV432402	EX057943	ES965976
	CV432443	EX059080	ES966033
	CV432444	EX059955	ES966283
	CV432464	EX060797	ES966409
	CV432490	EX062158	ES966505
	CV432492	EX062395	ES966632
	CV432499	EX062843	ES967019
	CV432537	EX063324	ES967072
	CV432544	EX063506	ES967241
	CV432548	EX063508	ES967278
	CV432550	EX063658	ES967789
	CV432562	EX064089	ES967875
	CV432562	EX064199	ES968385
	CV432604	EX065445	ES968772
	CV432605	EX067250	ES969208
	CV432616	EX067345	ES969231
	CV432635	EX067453	ES969245
	CV432692	EX068924	ES969343
	CV432692	EX069116	ES969370
	CV432726	EX069163	ES971350
	CV432851	EX069184	ES976424
	CV432851	EX071243	ES978128
	CV432949	EX071353	ES978308
	CV432973	EX072546	ES979224
	CV433026	EX072990	ES979539
	CV433051	EX073544	ES980351
	CV433066	EX074649	ES980446
	CV433113	EX074836	ES981408
	CV433126	EX074956	ES983177
	CV433143	EX075523	ES983638
	CV433143	EX075633	ES984346
	CV433190	EX075633	ES984799
	CV433190	EX076374	ES984799
	CV433243	EX077272	ES986355
	CV433253	EX077536	ES987506
	CV433443	EX077888	ES988202
	CV433458	EX079936	ES988209
	CV433503	EX082629	ES988396
	CV433548	EX083075	ES988572
	CV433573	EX083171	ES990457
	CV433586	EX083534	ES990678
	CV433616	EX083743	ES991085
	CV433664	EX084765	ES991085
	CV433701	EX085383	ES991419
	CV433706	EX085383	ES991997
	CV433748	EX085709	ES992032
	CV433748	EX086060	ES992559
	CV433797	EX086329	ES993693
	CV433816	EX086622	ES993951
	CV433818	EX086722	ES994004
	CV433876	EX086785	ES994106
	CV433971	EX086786	ES994226
	CV433972	EX086841	ES994387
	CV433973	EX087359	ES994403
	CV433991	EX087365	ES994594
	CV434041	EX088567	ES995261
	CV434058	EX088937	ES996127
	CV434082	EX089178	ES996135
	CV434111	EX089478	ES996469
	CV523216	EX089761	ES997334
	CV523235	EX090052	ES997408
	CV544545	EX090171	ES997712
	CV544554	EX090171	ES997979
	CV544596	EX090206	ES998670
	CV544610	EX090406	ES999334
	CV544654	EX090799	ES999654
	CV544662	EX090799	ES999689
	CV544673	EX091331	EV000713
	CV544745	EX091877	EV000923
	CV544754	EX091877	EV000942
	CV544802	EX092019	EV001722
	CV544827	EX092019	EV001722
	CV544841	EX092055	EV001748
	CV544857	EX092197	EV002408
	CV544884	EX092720	EV002408
	CV544884	EX092894	EV002530
	CV545008	EX092987	EV003265
	CV545014	EX093017	EV003265
	CV545055	EX093394	EV003991
	CV545070	EX093666	EV004211
	CV545202	EX093806	EV004538
	CV545213	EX094095	EV004538
	CV545213	EX094188	EV006132
	CV545240	EX094269	EV006220
	CV545274	EX094338	EV006903
	CV545274	EX096334	EV007363
	CV545368	EX098073	EV007908
	CV545389	EX098188	EV008117
	CV545438	EX098304	EV008411
	CV545450	EX098844	EV008515
	CV545450	EX099379	EV008692
	CV545468	EX099749	EV009199
	CV545491	EX099935	EV009435
	CV545582	EX100455	EV009651
	CV545582	EX100464	EV009730
	CV545605	EX100611	EV009942
	CV545648	EX101163	EV010434
	CV545671	EX101306	EV010434
	CV545685	EX101623	EV010530
	CV545719	EX102057	EV010803
	CV545809	EX102143	EV011181
	CV545811	EX103290	EV011511
	CV545889	EX103442	EV011641
	CV546025	EX104496	EV011970
	CV546026	EX104744	EV011970
	CV546026	EX105779	EV012598
	CV546031	EX105779	EV012934
	CV546044	EX105928	EV013275
	CV546113	EX105955	EV013275
	CV546251	EX106252	EV013306
	CV546297	EX107542	EV014064
	CV546379	EX107542	EV014220
	CV546517	EX107550	EV014220
	CV546543	EX107937	EV015083
	CV546578	EX108623	EV015221
	CV546649	EX108890	EV015620
	CV546729	EX109440	EV015674
	CV546864	EX109902	EV016336
	CV546883	EX112194	EV016336
	CV546905	EX113607	EV016774
	CV546922	EX114827	EV016783
	CV546988	EX114910	EV016874
	CV650361	EX115329	EV017354
	CV650362	EX115461	EV017848
	CV650388	EX116638	EV017906
	CV650389	EX116646	EV018096
	CV650939	EX117010	EV018214
	CV651056	EX117201	EV018214
	CV973877	EX117393	EV018468
	CV973931	EX117524	EV018870
	CV974000	EX117631	EV019393
	CX187543	EX117631	EV020179
	CX187543	EX117989	EV020277
	CX187547	EX117993	EV020973
	CX187593	EX118034	EV020973
	CX187757	EX118397	EV021021
	CX187784	EX118397	EV021124
	CX187787	EX118623	EV021215
	CX187965	EX118712	EV021802
	CX188015	EX118910	EV021872
	CX188015	EX118998	EV021872
	CX188047	EX119086	EV022080
	CX188120	EX119652	EV022454
	CX188120	EX119769	EV022454
	CX188158	EX120282	EV023232
	CX188207	EX120283	EV023483
	CX188225	EX120283	EV024194
	CX188247	EX120311	EV024480
	CX188279	EX120389	EV025297
	CX188349	EX120466	EV025655
	CX188426	EX120674	EV025762
	CX188570	EX120678	EV026394
	CX188573	EX120790	EV026818
	CX188577	EX120853	EV027117
	CX188578	EX120916	EV027163
	CX188578	EX120916	EV027303
	CX188580	EX121316	EV027486
	CX188635	EX121539	EV028504
	CX188636	EX121609	EV029026
	CX188662	EX121630	EV030831
	CX188692	EX121654	EV031154
	CX188728	EX121781	EV031503
	CX188750	EX121895	EV031744
	CX188760	EX121951	EV031744
	CX188981	EX122185	EV031753
	CX189022	EX122185	EV031927
	CX189097	EX122331	EV032097
	CX189102	EX123017	EV032097
	CX189247	EX123254	EV032646
	CX189248	EX123623	EV032828
	CX189260	EX123635	EV032838
	CX189312	EX124457	EV032838
	CX189325	EX124946	EV033124
	CX189343	EX125135	EV034152
	CX189343	EX125192	EV034152
	CX189355	EX125365	EV034766
	CX189380	EX125365	EV035294
	CX189416	EX125403	EV036087
	CX189467	EX125506	EV036118
	CX189502	EX125576	EV036145
	CX189592	EX125578	EV036601
	CX189594	EX125715	EV037845
	CX189626	EX125715	EV037845
	CX189671	EX126006	EV038237
	CX189744	EX126133	EV038337
	CX189771	EX126313	EV038337
	CX189772	EX126367	EV038656
	CX189778	EX126471	EV038782
	CX189812	EX126629	EV038867
	CX189812	EX127312	EV039372
	CX189825	EX127405	EV040593
	CX189931	EX127610	EV040735
	CX189987	EX128472	EV040735
	CX190011	EX129080	EV041242
	CX190018	EX129639	EV042059
	CX190108	EX130042	EV042118
	CX190138	EX130165	EV042118
	CX190140	EX130651	EV042136
	CX190142	EX131086	EV042467
	CX190148	EX131464	EV042511
	CX190184	EX131771	EV042975
	CX190193	EX132042	EV043361
	CX190231	EX132046	EV043533
	CX190307	EX132070	EV043741
	CX190307	EX132195	EV044730
	CX190333	EX132208	EV045141
	CX190342	EX132622	EV045927
	CX190417	EX132818	EV045989
	CX190432	EX132896	EV046337
	CX190433	EX133022	EV047114
	CX190433	EX133331	EV047337
	CX190451	EX133606	EV047462
	CX190485	EX133623	EV047496
	CX190494	EX133750	EV047496
	CX190555	EX133866	EV048555
	CX190556	EX134197	EV048870
	CX190570	EX134821	EV048870
	CX190585	EX134983	EV049076
	CX190615	EX135389	EV049523
	CX190630	EX135524	EV049814
	CX190755	EX136068	EV049840
	CX190755	EX136223	EV050576
	CX190781	EX136226	EV050576
	CX190796	EX136278	EV050923
	CX190796	EX136394	EV050990
	CX190859	EX137070	EV051265
	CX190929	EX137207	EV053442
	CX190929	EX137212	EV053932
	CX190952	EX137213	EV054373
	CX191022	EX137512	EV054743
	CX191026	EX137775	EV054902
	CX191400	EX137914	EV055127
	CX191442	EX138218	EV057132
	CX191446	EX138257	EV057320
	CX191446	EX138631	EV057708
	CX191517	EX139658	EV057785
	CX191530	EX140051	EV058766
	CX191560	EX140739	EV058766
	CX191656	EX140739	EV058835
	CX191684	EX141000	EV058984
	CX191794	EX141566	EV058990
	CX191807	EX142472	EV059228
	CX191826	H07154	EV060076
	CX191896	H07154	EV060408
	CX191913	H07165	EV060801
	CX191940	H07426	EV060911
	CX192032	H07430	EV061516
	CX192067	H07455	EV061564
	CX192078	H07503	EV061971
	CX192125	H07771	EV061999
	CX192137	H74582	EV063977
	CX192191	H74721	EV064106
	CX192229	H74800	EV064106
	CX192251	H74810	EV064327
	CX192298	H74959	EV064436
	CX192368	H74972	EV064441
	CX192439	JCVI_10072	EV064622
	CX192464	JCVI_10080	EV065503
	CX192507	JCVI_10090	EV065807
	CX192514	JCVI_10094	EV065969
	CX192609	JCVI_10192	EV066141
	CX192768	JCVI_10241	EV066412
	CX192768	JCVI_10248	EV067328
	CX192772	JCVI_10254	EV067923
	CX192824	JCVI_10329	EV067950
	CX192838	JCVI_10384	EV069120
	CX192845	JCVI_10399	EV069839
	CX193060	JCVI_10416	EV070576
	CX193070	JCVI_10418	EV070670
	CX193138	JCVI_10456	EV070921
	CX193157	JCVI_10460	EV070921
	CX193157	JCVI_10460	EV071024
	CX193255	JCVI_10496	EV071088
	CX193458	JCVI_10496	EV073145
	CX193483	JCVI_10504	EV073191
	CX193483	JCVI_10581	EV073353
	CX193547	JCVI_10584	EV073359
	CX193578	JCVI_10602	EV073630
	CX193620	JCVI_10613	EV074142
	CX193705	JCVI_10627	EV074188
	CX193710	JCVI_10627	EV074188
	CX193712	JCVI_10632	EV075209
	CX193712	JCVI_10640	EV075209
	CX193824	JCVI_10660	EV078457
	CX193835	JCVI_10663	EV079128
	CX193955	JCVI_10670	EV079301
	CX193997	JCVI_1068	EV079533
	CX194014	JCVI_10689	EV079741
	CX194052	JCVI_10700	EV080082
	CX194114	JCVI_1071	EV080082
	CX194142	JCVI_10714	EV080288
	CX194146	JCVI_10714	EV080295
	CX194152	JCVI_10720	EV080313
	CX194214	JCVI_1074	EV082186
	CX194238	JCVI_10744	EV084638
	CX194269	JCVI_10751	EV084971
	CX194291	JCVI_10778	EV085714
	CX194309	JCVI_10781	EV085935
	CX194329	JCVI_10784	EV086074
	CX194333	JCVI_1080	EV086211
	CX194333	JCVI_10826	EV086314
	CX194376	JCVI_10827	EV086314
	CX194386	JCVI_1083	EV086417
	CX194396	JCVI_1085	EV086417
	CX194407	JCVI_10856	EV086923
	CX194470	JCVI_10861	EV086923
	CX194515	JCVI_10899	EV087029
	CX194562	JCVI_10910	EV087266
	CX194601	JCVI_10917	EV087355
	CX194620	JCVI_10930	EV087474
	CX194724	JCVI_10937	EV087740
	CX194769	JCVI_1094	EV088052
	CX194771	JCVI_10949	EV088484
	CX194778	JCVI_10977	EV089001
	CX194918	JCVI_1098	EV089322
	CX194992	JCVI_10991	EV089822
	CX195014	JCVI_1102	EV090328
	CX195021	JCVI_11034	EV090328
	CX195042	JCVI_11034	EV090466
	CX195092	JCVI_11037	EV090849
	CX195151	JCVI_11037	EV090934
	CX195161	JCVI_11044	EV091029
	CX195205	JCVI_11087	EV091138
	CX195240	JCVI_11135	EV091214
	CX195372	JCVI_11139	EV091362
	CX195401	JCVI_11160	EV091475
	CX195418	JCVI_1119	EV091771
	CX195431	JCVI_11204	EV092246
	CX195463	JCVI_11220	EV092317
	CX195548	JCVI_11220	EV092700
	CX195560	JCVI_11226	EV092700
	CX195560	JCVI_11226	EV092795
	CX195673	JCVI_11227	EV092895
	CX195692	JCVI_11245	EV093273
	CX195703	JCVI_11273	EV093392
	CX195770	JCVI_11310	EV093586
	CX195832	JCVI_11362	EV095151
	CX195839	JCVI_11371	EV095259
	CX195912	JCVI_11373	EV095565
	CX195972	JCVI_11395	EV096343
	CX196068	JCVI_11397	EV097157
	CX196147	JCVI_11410	EV098170
	CX265668	JCVI_11427	EV098170
	CX265740	JCVI_1145	EV098221
	CX265836	JCVI_1145	EV098240
	CX265858	JCVI_11461	EV098240
	CX266061	JCVI_11477	EV098273
	CX266100	JCVI_11483	EV098338
	CX266351	JCVI_11510	EV099409
	CX266376	JCVI_11517	EV099602
	CX266456	JCVI_11519	EV100278
	CX266542	JCVI_11519	EV100537
	CX266573	JCVI_1152	EV100574
	CX266868	JCVI_11571	EV100814
	CX266948	JCVI_11577	EV100835
	CX267260	JCVI_11581	EV100887
	CX267267	JCVI_11632	EV100914
	CX267273	JCVI_11781	EV100915
	CX267273	JCVI_11783	EV100963
	CX267346	JCVI_11784	EV101462
	CX267464	JCVI_11806	EV101462
	CX267652	JCVI_11806	EV101700
	CX267764	JCVI_1184	EV102041
	CX267911	JCVI_11841	EV103062
	CX268390	JCVI_11846	EV103062
	CX268431	JCVI_11854	EV103398
	CX268682	JCVI_11876	EV103398
	CX268789	JCVI_11904	EV103471
	CX268789	JCVI_11946	EV103834
	CX268826	JCVI_11952	EV104059
	CX268938	JCVI_12010	EV104082
	CX269309	JCVI_12028	EV105314
	CX269416	JCVI_12031	EV105719
	CX269658	JCVI_12033	EV106461
	CX269658	JCVI_12033	EV106465
	CX269710	JCVI_12041	EV106908
	CX269933	JCVI_12057	EV107097
	CX270150	JCVI_12086	EV107104
	CX270157	JCVI_12088	EV107560
	CX270194	JCVI_12088	EV107676
	CX270255	JCVI_1214	EV107723
	CX270277	JCVI_1214	EV107925
	CX270364	JCVI_12143	EV107962
	CX270435	JCVI_12153	EV108047
	CX270546	JCVI_12177	EV108070
	CX270568	JCVI_12200	EV108331
	CX270955	JCVI_12201	EV108519
	CX270991	JCVI_12202	EV108922
	CX271065	JCVI_12219	EV109635
	CX271161	JCVI_12219	EV109635
	CX271311	JCVI_1222	EV109726
	CX271340	JCVI_1225	EV109765
	CX271362	JCVI_12256	EV109986
	CX271725	JCVI_12256	EV110007
	CX271759	JCVI_12260	EV110079
	CX271759	JCVI_12279	EV110599
	CX271857	JCVI_12279	EV110655
	CX271968	JCVI_12293	EV110672
	CX271981	JCVI_12312	EV110803
	CX271990	JCVI_12315	EV110974
	CX271990	JCVI_12315	EV111174
	CX272027	JCVI_12318	EV111193
	CX272326	JCVI_1233	EV111226
	CX272384	JCVI_12352	EV111227
	CX272423	JCVI_12352	EV111767
	CX272490	JCVI_12374	EV111807
	CX272490	JCVI_12380	EV112464
	CX272635	JCVI_12386	EV113065
	CX272635	JCVI_12412	EV114945
	CX272711	JCVI_12435	EV115375
	CX272791	JCVI_12468	EV115443
	CX272875	JCVI_12482	EV117488
	CX272927	JCVI_12486	EV118481
	CX273003	JCVI_12487	EV120233
	CX273003	JCVI_12538	EV120245
	CX273004	JCVI_12576	EV121355
	CX273004	JCVI_12589	EV121672
	CX273016	JCVI_126	EV122028
	CX273025	JCVI_12617	EV122416
	CX273108	JCVI_12663	EV122952
	CX277944	JCVI_1268	EV122980
	CX278039	JCVI_12738	EV123021
	CX278061	JCVI_12739	EV123240
	CX278350	JCVI_12756	EV124083
	CX278439	JCVI_12756	EV124173
	CX278499	JCVI_12768	EV124296
	CX278753	JCVI_1280	EV124463
	CX279002	JCVI_1280	EV124856
	CX279159	JCVI_12800	EV125308
	CX279159	JCVI_1281	EV125308
	CX279336	JCVI_12817	EV125885
	CX279522	JCVI_12821	EV126104
	CX279636	JCVI_12826	EV126152
	CX279790	JCVI_1283	EV126172
	CX280463	JCVI_12845	EV126793
	CX280677	JCVI_12860	EV128637
	CX280739	JCVI_12873	EV129812
	CX280760	JCVI_12883	EV130186
	CX280760	JCVI_12916	EV130269
	CX280840	JCVI_12944	EV130334
	CX280898	JCVI_12965	EV131042
	CX280931	JCVI_12969	EV131445
	CX280968	JCVI_12970	EV131581
	CX280970	JCVI_12973	EV131581
	CX280977	JCVI_12983	EV131677
	CX281009	JCVI_12983	EV131688
	CX281009	JCVI_12984	EV131882
	CX281027	JCVI_13005	EV133558
	CX281030	JCVI_1306	EV133585
	CX281075	JCVI_13071	EV133596
	CX281082	JCVI_1308	EV133608
	CX281109	JCVI_1309	EV133725
	CX281274	JCVI_13091	EV133850
	CX281276	JCVI_13110	EV133850
	CX281276	JCVI_13115	EV134065
	CX281339	JCVI_13116	EV134614
	CX281629	JCVI_1312	EV134672
	CX281630	JCVI_13139	EV134702
	CX281814	JCVI_13154	EV134702
	DN191394	JCVI_13174	EV134762
	DN191398	JCVI_1318	EV134839
	DN191430	JCVI_13207	EV135249
	DN191435	JCVI_13218	EV135273
	DN191551	JCVI_13222	EV135763
	DN191603	JCVI_13226	EV136369
	DN191694	JCVI_13242	EV136489
	DN191694	JCVI_13259	EV136616
	DN191769	JCVI_13259	EV136676
	DN191806	JCVI_13262	EV136793
	DN191932	JCVI_13264	EV137349
	DN191932	JCVI_13264	EV137387
	DN191938	JCVI_13265	EV137594
	DN191938	JCVI_13267	EV137697
	DN192078	JCVI_1327	EV137697
	DN192223	JCVI_13274	EV138771
	DN192278	JCVI_13274	EV139205
	DN192414	JCVI_13293	EV139778
	DN192533	JCVI_13294	EV141108
	DN192569	JCVI_1330	EV141814
	DN237913	JCVI_13304	EV141997
	DN237913	JCVI_13311	EV142034
	DN237928	JCVI_13321	EV142114
	DN237936	JCVI_13329	EV142396
	DN960461	JCVI_13332	EV142508
	DN960525	JCVI_13343	EV142571
	DN960621	JCVI_13371	EV142680
	DN960767	JCVI_13427	EV142907
	DN960994	JCVI_13432	EV142907
	DN961042	JCVI_13442	EV142990
	DN961073	JCVI_13461	EV143599
	DN961108	JCVI_13461	EV143849
	DN961133	JCVI_13463	EV144373
	DN961166	JCVI_13502	EV145035
	DN961238	JCVI_13510	EV145716
	DN961390	JCVI_13521	EV145716
	DN961402	JCVI_13604	EV146186
	DN961470	JCVI_13622	EV146267
	DN961478	JCVI_13625	EV146492
	DN961484	JCVI_13640	EV146635
	DN961498	JCVI_13670	EV147186
	DN961514	JCVI_137	EV147303
	DN961567	JCVI_137	EV148328
	DN961678	JCVI_13716	EV148706
	DN961776	JCVI_13742	EV149213
	DN961794	JCVI_13789	EV150153
	DN961805	JCVI_13810	EV150835
	DN961931	JCVI_13811	EV151204
	DN961971	JCVI_13815	EV151411
	DN961980	JCVI_13863	EV151457
	DN962241	JCVI_13917	EV151458
	DN962283	JCVI_13925	EV151585
	DN962440	JCVI_13944	EV151856
	DN962453	JCVI_13957	EV152572
	DN962534	JCVI_13968	EV152936
	DN962534	JCVI_13972	EV153127
	DN962602	JCVI_13976	EV154065
	DN962602	JCVI_13983	EV155256
	DN962661	JCVI_14033	EV155334
	DN962755	JCVI_14037	EV155391
	DN962762	JCVI_14066	EV156050
	DN962837	JCVI_14066	EV156212
	DN962849	JCVI_14071	EV157540
	DN962854	JCVI_14128	EV157701
	DN962932	JCVI_14129	EV157799
	DN963009	JCVI_14159	EV158072
	DN963046	JCVI_14162	EV158325
	DN963092	JCVI_14179	EV158333
	DN963370	JCVI_14190	EV158333
	DN963370	JCVI_14191	EV159104
	DN963559	JCVI_14214	EV159104
	DN963563	JCVI_14250	EV159109
	DN963835	JCVI_14267	EV159250
	DN963977	JCVI_14314	EV159307
	DN964168	JCVI_14314	EV159687
	DN964421	JCVI_14319	EV160039
	DN964495	JCVI_14344	EV160668
	DN964507	JCVI_14387	EV160933
	DN964528	JCVI_14410	EV161907
	DN964531	JCVI_14443	EV161907
	DN964631	JCVI_14462	EV163130
	DN964709	JCVI_14467	EV164434
	DN964787	JCVI_14467	EV164948
	DN964807	JCVI_14471	EV165315
	DN964832	JCVI_14479	EV165325
	DN964921	JCVI_1448	EV165435
	DN965235	JCVI_14521	EV165517
	DN965268	JCVI_14526	EV166752
	DN965398	JCVI_14544	EV166782
	DN965438	JCVI_14557	EV167343
	DN965519	JCVI_14583	EV167399
	DN965547	JCVI_14587	EV167481
	DN965588	JCVI_1460	EV167709
	DN965592	JCVI_14633	EV167757
	DN965621	JCVI_14643	EV167757
	DN965884	JCVI_14656	EV167774
	DN965905	JCVI_14658	EV168772
	DN965915	JCVI_14681	EV168773
	DN965942	JCVI_14725	EV168821
	DN965962	JCVI_14725	EV169001
	DN966056	JCVI_14788	EV169293
	DN966088	JCVI_1480	EV169336
	DN966127	JCVI_14808	EV169336
	DN966315	JCVI_1484	EV169442
	DN966571	JCVI_14846	EV169442
	DQ006915	JCVI_14886	EV169690
	DQ006919	JCVI_14903	EV169816
	DQ023572	JCVI_14903	EV170146
	DQ023575	JCVI_14950	EV170666
	DQ023575	JCVI_14981	EV170856
	DQ023578	JCVI_15019	EV170929
	DQ023578	JCVI_15025	EV170929
	DQ023580	JCVI_1505	EV171189
	DQ023594	JCVI_15075	EV171784
	DR697819	JCVI_15087	EV172191
	DR697842	JCVI_15128	EV172191
	DR697863	JCVI_15138	EV172308
	DT317658	JCVI_15139	EV172498
	DT317661	JCVI_15204	EV172643
	DT317662	JCVI_15246	EV172681
	DT317665	JCVI_15246	EV173087
	DT317666	JCVI_15257	EV173819
	DT317671	JCVI_15269	EV173819
	DT317691	JCVI_15270	EV174135
	DT317702	JCVI_15283	EV175271
	DT317703	JCVI_15284	EV175786
	DT317711	JCVI_15330	EV175786
	DT317711	JCVI_15330	EV176476
	DT317726	JCVI_15345	EV176764
	DV643321	JCVI_15362	EV176857
	DW997122	JCVI_15382	EV176888
	DW997122	JCVI_15382	EV176901
	DW997219	JCVI_15436	EV176976
	DW997227	JCVI_15442	EV177047
	DW997358	JCVI_15453	EV177145
	DW997406	JCVI_15456	EV177771
	DW997406	JCVI_15481	EV178062
	DW997539	JCVI_15481	EV178246
	DW997567	JCVI_15484	EV178246
	DW997664	JCVI_15484	EV178458
	DW997756	JCVI_1550	EV178458
	DW997803	JCVI_1550	EV178595
	DW997803	JCVI_15508	EV179032
	DW997936	JCVI_15511	EV179644
	DW997955	JCVI_15511	EV179644
	DW998013	JCVI_15530	EV180146
	DW998114	JCVI_15530	EV180239
	DW998114	JCVI_15544	EV180239
	DW998133	JCVI_15550	EV180633
	DW998159	JCVI_15610	EV180807
	DW998212	JCVI_15610	EV180925
	DW998232	JCVI_15656	EV182493
	DW998405	JCVI_1567	EV182637
	DW998454	JCVI_15682	EV182815
	DW998491	JCVI_15683	EV182995
	DW998535	JCVI_15787	EV183277
	DW998535	JCVI_15802	EV183286
	DW998864	JCVI_15808	EV183887
	DW998992	JCVI_15811	EV184036
	DW998992	JCVI_15813	EV184036
	DW999055	JCVI_15870	EV184087
	DW999084	JCVI_15888	EV184861
	DW999084	JCVI_15906	EV185407
	DW999118	JCVI_15906	EV185414
	DW999118	JCVI_15920	EV185744
	DW999191	JCVI_15928	EV185759
	DW999372	JCVI_15929	EV185944
	DW999372	JCVI_15939	EV186397
	DW999563	JCVI_15942	EV186397
	DW999572	JCVI_16014	EV188702
	DW999857	JCVI_16052	EV188702
	DW999878	JCVI_16089	EV189169
	DW999910	JCVI_16129	EV189925
	DW999915	JCVI_16148	EV190021
	DW999992	JCVI_16153	EV190515
	DY000012	JCVI_16216	EV190862
	DY000117	JCVI_16220	EV190862
	DY000185	JCVI_16244	EV191225
	DY000185	JCVI_16244	EV191374
	DY000193	JCVI_16269	EV191705
	DY000299	JCVI_1627	EV191705
	DY000357	JCVI_16294	EV192179
	DY000377	JCVI_16294	EV192344
	DY000424	JCVI_16306	EV192821
	DY000424	JCVI_16316	EV192821
	DY000428	JCVI_16322	EV193112
	DY000428	JCVI_16322	EV194073
	DY000440	JCVI_16335	EV194311
	DY000457	JCVI_16373	EV195171
	DY000457	JCVI_16391	EV195513
	DY000489	JCVI_16412	EV196747
	DY000512	JCVI_16419	EV196778
	DY000650	JCVI_16419	EV197149
	DY000796	JCVI_16446	EV197776
	DY000798	JCVI_16460	EV198224
	DY000798	JCVI_16460	EV198229
	DY000839	JCVI_16472	EV198463
	DY000839	JCVI_1648	EV199107
	DY001046	JCVI_16499	EV199468
	DY001166	JCVI_16502	EV199802
	DY001236	JCVI_16511	EV200048
	DY001271	JCVI_16511	EV200348
	DY001271	JCVI_16532	EV200816
	DY001416	JCVI_16532	EV201480
	DY001451	JCVI_16542	EV201526
	DY001465	JCVI_16542	EV201733
	DY001519	JCVI_16556	EV202068
	DY001824	JCVI_16562	EV202094
	DY002174	JCVI_16565	EV202188
	DY002174	JCVI_16587	EV202611
	DY002257	JCVI_16615	EV202868
	DY002394	JCVI_16625	EV203310
	DY002543	JCVI_16646	EV203396
	DY002668	JCVI_16647	EV203397
	DY002793	JCVI_16649	EV203432
	DY003116	JCVI_16649	EV203693
	DY003408	JCVI_16659	EV204090
	DY003417	JCVI_16673	EV204144
	DY003494	JCVI_16673	EV204305
	DY003709	JCVI_1670	EV204305
	DY004109	JCVI_16702	EV204694
	DY004984	JCVI_16704	EV205399
	DY005142	JCVI_16741	EV205431
	DY005359	JCVI_16748	EV205468
	DY005413	JCVI_1677	EV205532
	DY005478	JCVI_16777	EV205538
	DY005491	JCVI_16801	EV205588
	DY005727	JCVI_1686	EV205763
	DY005857	JCVI_16874	EV205853
	DY005886	JCVI_1689	EV206572
	DY005970	JCVI_16912	EV207105
	DY006093	JCVI_16925	EV207592
	DY006127	JCVI_16925	EV207684
	DY006127	JCVI_16931	EV207808
	DY006261	JCVI_16938	EV209243
	DY006277	JCVI_16953	EV209377
	DY006356	JCVI_16978	EV209478
	DY006648	JCVI_17000	EV209544
	DY006660	JCVI_17005	EV210023
	DY006834	JCVI_17022	EV210174
	DY006860	JCVI_17022	EV210392
	DY007153	JCVI_17037	EV210392
	DY007220	JCVI_17046	EV211745
	DY007220	JCVI_17085	EV211777
	DY007266	JCVI_17130	EV211777
	DY007366	JCVI_17135	EV211912
	DY007499	JCVI_17188	EV212262
	DY008023	JCVI_17194	EV212414
	DY008024	JCVI_17223	EV215008
	DY008187	JCVI_17241	EV215687
	DY008926	JCVI_17277	EV216094
	DY009108	JCVI_17300	EV216686
	DY009109	JCVI_17377	EV217059
	DY009109	JCVI_17407	EV217195
	DY009458	JCVI_17415	EV217818
	DY009476	JCVI_17445	EV218498
	DY009503	JCVI_17477	EV218641
	DY009503	JCVI_17492	EV218791
	DY009530	JCVI_17495	EV218832
	DY009607	JCVI_17504	EV220148
	DY009638	JCVI_17516	EV220156
	DY009727	JCVI_1758	EV220156
	DY009766	JCVI_17582	EV220198
	DY009852	JCVI_17695	EV221281
	DY009867	JCVI_17730	EV221322
	DY009867	JCVI_17731	EV221700
	DY009873	JCVI_17731	EV221818
	DY009950	JCVI_17779	EV223216
	DY010280	JCVI_17784	EV223761
	DY010394	JCVI_17793	EV224949
	DY010661	JCVI_17862	EV225977
	DY010664	JCVI_17876	EV226874
	DY010682	JCVI_17876	EV226874
[truncated: 28,797 more rows]
