# Supplementary material for: A newly-developed community microarray resource for transcriptome profiling in Brassica species enables the confirmation of Brassica-specific expressed sequences
Source: BMC Plant Biol. 2009 May 8;9:50. doi: 10.1186/1471-2229-9-50 (PMC2685394; doi:10.1186/1471-2229-9-50)
Supplement: Additional file 2 — Spreadsheet 2. Classification of qualitative expression patterns reported for unigenes [file 1471-2229-9-50-S2.xls]

## Sheet: Diff expr between B. napus 
Spreadsheet2. Unigenes for which probes report significant (P<0.001) differences between expression levels in B. napus 1 and B. napus 2
B. napus 1 > B. napus 2					B. napus 2 > B. napus 1
Unigene	Description	Fold Change	P-value		Unigene	Description	Fold Change	P-value
JCVI_31339	3-ketoacyl-CoA synthase 8	35.5548	9.4e-22		JCVI_35756	Expressed protein	15.0266	2.93e-33
RC_ES979096	Unknown	24.9777	0		JCVI_31171	Unknown	9.4838	1.42e-31
JCVI_18923	UPI0000500395 related cluster	16.3952	0		JCVI_37712	Unknown	9.28824	0
EV088288	Axoneme-associated protein mst101	9.442	4.51e-34		EV001239	Unknown	8.97579	2.75e-12
EE462775	Putative uncharacterized protein	8.81497	0		JCVI_9040	Cysteine proteinase inhibitor 3 precursor	7.86229	1.54e-38
AM058815	Unknown	7.63692	5.09e-13		ES906478	Unknown	7.27947	3.1e-35
JCVI_17199	Unknown	6.18572	3.26e-11		CN736574	Unknown	5.37235	0
JCVI_10493	Putative uncharacterized protein	4.89083	0		EE562050	Unknown	4.49661	0
JCVI_3498	Chloroplast envelope membrane protein, putative	3.49826	0		JCVI_32319	Putative calcium-transporting ATPase 13, plasma membrane-type (EC 3.6.3.8) (Ca(2+)-ATPase isoform 13)	4.28985	1.57e-07
JCVI_21959	Genomic DNA, chromosome 3, P1 clone: MJK13	3.39048	0		JCVI_17030	Putative calcium-transporting ATPase 13, plasma membrane-type (EC 3.6.3.8) (Ca(2+)-ATPase isoform 13)	4.16196	2.05e-06
JCVI_42548	Putative uncharacterized protein	3.30607	3.79e-17		JCVI_23667	Uncharacterized 17.5 kDa protein in trnF-trnL intergenic region	3.96948	4.64e-37
JCVI_16314	Putative uncharacterized protein orf286	2.9494	7.44e-16		JCVI_9360	Cytochrome P450 98A3	3.83514	5.76e-38
JCVI_42368	proton-dependent oligopeptide transport (POT) family protein	2.77246	2.3e-06		JCVI_34662	GDP-mannose pyrophosphorylase like protein	3.78759	1.97e-07
JCVI_8461	F5D14.23 protein	2.76504	5.27e-08		EE473767	Unknown	3.7661	1.6e-22
JCVI_15866	Putative uncharacterized protein ycf5	2.61037	1.9e-17		JCVI_10853	Chloroplast 50S ribosomal protein L16	3.56403	3.93e-26
JCVI_38491	helicase-related	2.56245	2.38e-06		JCVI_16474	Unknown	3.52288	0
ES899020	Putative uncharacterized protein orf286	2.52701	2.7e-07		JCVI_8551	Putative calmodulin	3.27267	2.41e-12
JCVI_9211	At2g37800 protein	2.52364	0.000203		EV218940	YUP8H12.4 protein	3.25819	7.81e-05
EE432853	Putative uncharacterized protein	2.50124	1.51e-10		ES964050	Probable ATPase	2.9802	2.56e-17
JCVI_36079	Putative uncharacterized protein AT4g01430	2.44614	2.42e-05		JCVI_7117	Classical arabinogalactan protein 10 precursor	2.8143	1.19e-05
JCVI_26279	F-box/FBD/LRR-repeat protein At1g13780	2.44429	3.09e-05		EV132889	Unknown	2.78573	3.14e-06
JCVI_6193	T24P13.7	2.43832	3.15e-18		EX138606	AT3g50930/F18B3_210	2.75113	2.4e-09
JCVI_38183	Emb|CAB62340.1	2.39332	2.34e-06		JCVI_30249	Photosystem II protein I	2.72091	1.02e-19
EV171804	Unknown	2.33694	2.34e-06		JCVI_16544	Putative uncharacterized protein orf261	2.70182	3.91e-40
JCVI_12878	Putative threonine synthase	2.32319	1.63e-08		JCVI_1634	Putative uncharacterized protein	2.62921	7.52e-13
EV073353	Unknown	2.31892	1.07e-06		EX103442	Unknown	2.62811	3.31e-09
EX059080	Methylthioalkylmalate synthase precursor	2.31345	2.96e-05		JCVI_3760	Putative uncharacterized protein	2.51554	3.25e-07
JCVI_22650	NAD(P)H-quinone oxidoreductase subunit 1, chloroplast (EC 1.6.5.-) (NAD(P)H dehydrogenase subunit 1)	2.28364	7.1e-05		DN963737	Expressed protein	2.49089	0.000302
JCVI_20777	AIG2 protein-like	2.27542	2.45e-07		JCVI_13463	UPI0000E11DAF related cluster	2.45661	2.29e-15
JCVI_24578	F28K19.26	2.27451	5.42e-09		JCVI_417	Unknown	2.35125	2.01e-06
RC_JCVI_24322	Unknown	2.26538	7e-09		JCVI_32755	A_IG002N01.26 protein	2.35034	0.000727
ES938033	Putative F-box/Kelch-repeat protein At1g20790	2.23194	1.54e-06		JCVI_37714	Putative uncharacterized protein orf115b	2.30689	9.46e-09
JCVI_26166	A_TM021B04.14 protein	2.22957	6.9e-14		JCVI_4409	Extensin-like protein	2.22122	2.18e-07
JCVI_2090	REF/SRPP-like protein At1g67360	2.1813	7.26e-12		JCVI_10992	Genomic DNA, chromosome 5, P1 clone:MDH9	2.20688	3.5e-05
JCVI_34959	Putative uncharacterized protein	2.16331	2.93e-05		JCVI_38395	Unknown	2.16648	2.39e-22
JCVI_34472	Unknown	2.14155	8.43e-09		JCVI_23518	Putative uncharacterized protein ycf2	2.13424	3.92e-15
JCVI_4004	At5g02780	2.13626	7.7e-11		EV133613	PREDICTED: hypothetical protein	2.10161	2.38e-06
JCVI_28445	AT4g05150/C17L7_70	2.13537	4.47e-07		JCVI_32862	ATP synthase C chain	2.0821	3.93e-10
JCVI_36190	Arabidopsis thaliana genomic DNA, chromosome 3, TAC clone: K16N12	2.12399	2.12e-11		ES967554	Unknown	2.07927	3.6e-11
JCVI_12532	Putative C-type U1 snRNP	2.12357	1.08e-07		BG544690	Unknown	2.06491	4.34e-06
JCVI_21113	Chloroplast 30S ribosomal protein S12	2.10818	5.89e-10		JCVI_23428	Peroxidase	2.06328	0.000746
JCVI_20176	Putative uncharacterized protein	2.10526	2.18e-08		JCVI_15582	Chloroplast ATP synthase a chain precursor	2.04902	3.69e-10
JCVI_20380	NADH-ubiquinone oxidoreductase chain 1	2.09898	1.24e-12
JCVI_29020	Similarity to alpha galactosidase	2.09553	4.2e-14
JCVI_5327	Amino acid permease 6	2.06565	7.44e-08
JCVI_17266	Genomic DNA, chromosome 5, P1 clone:MRH10	2.05437	6.28e-12
JCVI_15698	Putative uncharacterized protein T21F11.5	2.05349	7.11e-05
JCVI_30455	2-isopropylmalate synthase	2.0526	0.000101
JCVI_38012	Probable WRKY transcription factor 4	2.0514	2.63e-13
ES964191	Unknown	2.04776	1.26e-12
JCVI_32752	A_TM021B04.14 protein	2.04575	4.05e-06
JCVI_27684	Genomic DNA, chromosome 5, P1 clone:MXI22	2.02362	2.9e-11
JCVI_35022	Protein At5g42146	2.01123	1.89e-05
JCVI_12445	Cytochrome P450 71B13	2.01117	1.67e-12
JCVI_18523	Putative uncharacterized protein At1g75400	2.00399	4.28e-05
JCVI_27566	amino acid transporter family protein	2.00075	1.01e-11
