# Supplementary material for: A newly-developed community microarray resource for transcriptome profiling in Brassica species enables the confirmation of Brassica-specific expressed sequences
Source: BMC Plant Biol. 2009 May 8;9:50. doi: 10.1186/1471-2229-9-50 (PMC2685394; doi:10.1186/1471-2229-9-50)
Supplement: Additional file 3 — Spreadsheet 3. Classification of expression patterns of unigenes for which probes report significant (P < 0.001) differences between expression levels in B. napus 1 and B. napus 2. Definition of classification terms; non-additive: expression in one or both B. napus lines departs from that expected for additive expression of the values observed in the parent lines; cytoplasm-specific: expression in B. napus matches the characteristics of that in the maternal parent line; unclassified: insufficient data are available to permit classification. The small variation in intensity values reported for a given genotype arises from normalizations being performed independently for each pairwise comparison conducted. [file 1471-2229-9-50-S3.xls]

## Sheet: Classification express patterns
Spreadsheet3. Classification of expression patterns of unigenes for which probes report significant (P<0.001) differences between expression levels in B. napus 1 and B. napus 2
Significant differences	DESCRIPTION	Unigene	Intensity1	Intensity2		classification*	genome	homology
B. napus 2 vs B. napus 1	Unknown	AM058815	0.00685573	0.054155		non-additive	nuclear	none
B. oleracea vs B.rapa	Unknown	AM058815	0.100421	0.00470489
B. napus 1 vs B. oleracea	Unknown	AM058815	0.0460714	0.119397
B. napus 2 vs B. oleracea	Unknown	AM058815	0.00636668	0.119109
B. napus 2 vs B. napus 1	Unknown	BG544690	0.150815	0.0694999		unclassified	chloroplast	DQ231548
B. napus 2 vs B. napus 1	Unknown	CN736574	0.292447	0.0531216		non-additive	nuclear	none
B. oleracea vs B.rapa	Unknown	CN736574	0.0365785	0.0155096
B. napus 2 vs B.rapa	Unknown	CN736574	0.267363	0.018489
B. napus 1 vs B.rapa	Unknown	CN736574	0.0433226	0.0188486
B. napus 2 vs B. oleracea	Unknown	CN736574	0.276853	0.04556
B. napus 2 vs B. napus 1	Expressed protein	DN963737	0.0568872	0.0211593		unclassified	nuclear	At2g32210
B. napus 2 vs B.rapa	Expressed protein	DN963737	0.0469627	0.0124568
B. napus 2 vs B. napus 1	Putative uncharacterized protein	EE432853	0.0548484	0.138768		non-additive	nuclear	At3g15534
B. oleracea vs B.rapa	Putative uncharacterized protein	EE432853	0.345112	0.00386078
B. napus 1 vs B. oleracea	Putative uncharacterized protein	EE432853	0.125481	0.377485
B. napus 1 vs B.rapa	Putative uncharacterized protein	EE432853	0.119735	0.00367577
B. napus 2 vs B. oleracea	Putative uncharacterized protein	EE432853	0.0469483	0.374559
B. napus 2 vs B. napus 1	Putative uncharacterized protein	EE462775	0.0283746	0.251353		cytoplasm-specific	chloroplast	AtCg00060
B. oleracea vs B.rapa	Putative uncharacterized protein	EE462775	0.0415391	0.221478
B. napus 2 vs B.rapa	Putative uncharacterized protein	EE462775	0.022613	0.235775
B. napus 1 vs B. oleracea	Putative uncharacterized protein	EE462775	0.235086	0.0518258
B. napus 2 vs B. oleracea	Putative uncharacterized protein	EE462775	0.023435	0.0514105
B. napus 2 vs B. napus 1	Unknown	EE473767	0.0455842	0.0118562		unclassified	nuclear	none
B. napus 2 vs B.rapa	Unknown	EE473767	0.0368321	0.00812215
B. napus 2 vs B. napus 1	Unknown	EE562050	1.94471	0.424391		non-additive	nuclear	none
B. oleracea vs B.rapa	Unknown	EE562050	4.09901	0.00462387
B. napus 2 vs B.rapa	Unknown	EE562050	1.96147	0.00427063
B. napus 1 vs B. oleracea	Unknown	EE562050	0.404593	4.0951
B. napus 1 vs B.rapa	Unknown	EE562050	0.396848	0.0044661
B. napus 2 vs B. napus 1	Putative uncharacterized protein orf286	ES899020	0.0794696	0.21978		non-additive	mitochondrial	AtMg01090
B. oleracea vs B.rapa	Putative uncharacterized protein orf286	ES899020	0.208524	0.091548
B. napus 2 vs B. oleracea	Putative uncharacterized protein orf286	ES899020	0.0695551	0.234567
B. napus 2 vs B. napus 1	Unknown	ES906478	0.508818	0.0680614		non-additive	nuclear	none
B. napus 2 vs B. oleracea	Unknown	ES906478	0.491745	0.0419307
B. napus 2 vs B.rapa	Unknown	ES906478	0.485452	0.00367868
B. napus 2 vs B. napus 1	Putative F-box/Kelch-repeat protein At1g20790	ES938033	0.0136693	0.0305394		non-additive	nuclear	none
B. oleracea vs B.rapa	Putative F-box/Kelch-repeat protein At1g20790	ES938033	0.0929149	0.00406006
B. napus 1 vs B. oleracea	Putative F-box/Kelch-repeat protein At1g20790	ES938033	0.0253754	0.110962
B. napus 2 vs B. oleracea	Putative F-box/Kelch-repeat protein At1g20790	ES938033	0.0113003	0.110694
B. napus 2 vs B. napus 1	Probable ATPase	ES964050	0.711791	0.226716		cytoplasm-specific	chloroplast	AtCg01280
B. napus 2 vs B.rapa	Probable ATPase	ES964050	0.690972	0.285443
B. napus 1 vs B. oleracea	Probable ATPase	ES964050	0.211269	0.652038
B. napus 2 vs B. napus 1	Unknown	ES964191	0.0774052	0.157732		non-additive	nuclear	none
B. oleracea vs B.rapa	Unknown	ES964191	0.373709	0.00389377
B. napus 1 vs B. oleracea	Unknown	ES964191	0.143779	0.406761
B. napus 1 vs B.rapa	Unknown	ES964191	0.137494	0.00370375
B. napus 2 vs B. oleracea	Unknown	ES964191	0.0675241	0.403654
B. napus 2 vs B. napus 1	Unknown	ES967554	0.643018	0.30105		unclassified	chloroplast	AtCg00710
B. napus 2 vs B. napus 1	Unknown	EV001239	0.0685293	0.00679711		unclassified	nuclear	none
B. napus 2 vs B. napus 1	Unknown	EV073353	0.0279812	0.0649895		non-additive	nuclear	none
B. oleracea vs B.rapa	Unknown	EV073353	0.0978041	0.00389179
B. napus 2 vs B. oleracea	Unknown	EV073353	0.023026	0.116156
B. napus 2 vs B. napus 1	Axoneme-associated protein mst101	EV088288	0.0158701	0.150601		non-additive	nuclear	none
B. oleracea vs B.rapa	Axoneme-associated protein mst101	EV088288	0.00769111	0.357224
B. napus 2 vs B.rapa	Axoneme-associated protein mst101	EV088288	0.0125626	0.371586
B. napus 1 vs B. oleracea	Axoneme-associated protein mst101	EV088288	0.136787	0.00905508
B. napus 1 vs B.rapa	Axoneme-associated protein mst101	EV088288	0.130901	0.374243
B. napus 2 vs B. napus 1	Unknown	EV132889	0.222623	0.0678875		non-additive	nuclear	none
B. oleracea vs B.rapa	Unknown	EV132889	0.0457347	0.136058
B. napus 1 vs B.rapa	Unknown	EV132889	0.0559395	0.150054
B. napus 2 vs B. oleracea	Unknown	EV132889	0.208296	0.0565205
B. napus 2 vs B. napus 1	PREDICTED: hypothetical protein	EV133613	0.0954144	0.0425759		unclassified	nuclear	none
B. napus 2 vs B. napus 1	Unknown	EV171804	0.0208341	0.049069		non-additive	nuclear	At4g05330
B. oleracea vs B.rapa	Unknown	EV171804	0.0956671	0.00389568
B. napus 1 vs B. oleracea	Unknown	EV171804	0.0416084	0.114164
B. napus 2 vs B. oleracea	Unknown	EV171804	0.0170163	0.113851
B. napus 2 vs B. napus 1	YUP8H12.4 protein	EV218940	0.0757996	0.021007		non-additive	nuclear	At1g05340
B. oleracea vs B.rapa	YUP8H12.4 protein	EV218940	0.00439247	0.0673931
B. napus 1 vs B.rapa	YUP8H12.4 protein	EV218940	0.0167355	0.0778458
B. napus 2 vs B. oleracea	YUP8H12.4 protein	EV218940	0.0664935	0.00436205
B. napus 2 vs B. napus 1	Methylthioalkylmalate synthase precursor	EX059080	0.0294479	0.0707916		non-additive	nuclear	At5g23010
B. oleracea vs B.rapa	Methylthioalkylmalate synthase precursor	EX059080	0.00510069	0.063046
B. napus 2 vs B.rapa	Methylthioalkylmalate synthase precursor	EX059080	0.0234531	0.0729905
B. napus 1 vs B. oleracea	Methylthioalkylmalate synthase precursor	EX059080	0.0612613	0.00564879
B. napus 2 vs B. napus 1	Unknown	EX103442	0.428037	0.153789		non-additive	nuclear	none
B. oleracea vs B.rapa	Unknown	EX103442	0.00513147	0.706017
B. napus 1 vs B. oleracea	Unknown	EX103442	0.140261	0.0057491
B. napus 1 vs B.rapa	Unknown	EX103442	0.133781	0.71556
B. napus 2 vs B. oleracea	Unknown	EX103442	0.411552	0.00554238
B. napus 2 vs B. napus 1	AT3g50930/F18B3_210	EX138606	0.0595317	0.0208634		non-additive	nuclear	At3g50930
B. oleracea vs B.rapa	AT3g50930/F18B3_210	EX138606	0.00692596	0.231082
B. napus 2 vs B.rapa	AT3g50930/F18B3_210	EX138606	0.0487673	0.245759
B. napus 1 vs B.rapa	AT3g50930/F18B3_210	EX138606	0.0166921	0.246937
B. napus 2 vs B. oleracea	AT3g50930/F18B3_210	EX138606	0.0513203	0.00773857
B. napus 2 vs B. napus 1	Putative uncharacterized protein	JCVI_10493	3.57547	17.4017		cytoplasm-specific	chloroplast	AtCg00130
B. oleracea vs B.rapa	Putative uncharacterized protein	JCVI_10493	2.08537	24.9453
B. napus 2 vs B.rapa	Putative uncharacterized protein	JCVI_10493	3.60965	24.9114
B. napus 1 vs B. oleracea	Putative uncharacterized protein	JCVI_10493	17.5018	2.09719
B. napus 2 vs B. napus 1	Chloroplast 50S ribosomal protein L16	JCVI_10853	27.3347	7.45805		cytoplasm-specific	chloroplast	AtCg00790
B. oleracea vs B.rapa	Chloroplast 50S ribosomal protein L16	JCVI_10853	27.3519	8.27885
B. napus 2 vs B.rapa	Chloroplast 50S ribosomal protein L16	JCVI_10853	27.5309	8.10318
B. napus 1 vs B. oleracea	Chloroplast 50S ribosomal protein L16	JCVI_10853	7.55778	26.9945
B. napus 2 vs B. napus 1	Genomic DNA, chromosome 5, P1 clone:MDH9	JCVI_10992	0.0399674	0.0175468		unclassified	nuclear	At5g42530
B. napus 2 vs B. napus 1	Cytochrome P450 71B13	JCVI_12445	0.239704	0.478587		non-additive	nuclear	At5g25140
B. oleracea vs B.rapa	Cytochrome P450 71B13	JCVI_12445	0.944411	0.00830024
B. napus 2 vs B.rapa	Cytochrome P450 71B13	JCVI_12445	0.215917	0.00899333
B. napus 1 vs B.rapa	Cytochrome P450 71B13	JCVI_12445	0.451335	0.00931112
B. napus 2 vs B. oleracea	Cytochrome P450 71B13	JCVI_12445	0.224661	0.969468
B. napus 2 vs B. napus 1	Putative C-type U1 snRNP	JCVI_12532	0.0149072	0.0310969		unclassified	nuclear	At4g03120
B. napus 1 vs B. oleracea	Putative C-type U1 snRNP	JCVI_12532	0.0258336	0.0750462
B. napus 2 vs B. oleracea	Putative C-type U1 snRNP	JCVI_12532	0.0121894	0.0746224
B. napus 2 vs B. napus 1	Putative threonine synthase	JCVI_12878	0.133802	0.308197		non-additive	nuclear	At1g72810
B. oleracea vs B.rapa	Putative threonine synthase	JCVI_12878	0.52432	0.00390639
B. napus 2 vs B.rapa	Putative threonine synthase	JCVI_12878	0.115674	0.00349579
B. napus 1 vs B.rapa	Putative threonine synthase	JCVI_12878	0.28113	0.00371965
B. napus 2 vs B. oleracea	Putative threonine synthase	JCVI_12878	0.12109	0.556179
B. napus 2 vs B. napus 1	UPI0000E11DAF related cluster	JCVI_13463	0.102258	0.0407806		non-additive	nuclear	At1g70830
B. oleracea vs B.rapa	UPI0000E11DAF related cluster	JCVI_13463	0.00432917	0.19073
B. napus 2 vs B.rapa	UPI0000E11DAF related cluster	JCVI_13463	0.0863738	0.204971
B. napus 1 vs B.rapa	UPI0000E11DAF related cluster	JCVI_13463	0.0330269	0.205421
B. napus 2 vs B. oleracea	UPI0000E11DAF related cluster	JCVI_13463	0.0908202	0.00429138
B. napus 2 vs B. napus 1	Chloroplast ATP synthase a chain precursor	JCVI_15582	24.9057	11.8253		cytoplasm-specific	chloroplast	AtCg00150
B. oleracea vs B.rapa	Chloroplast ATP synthase a chain precursor	JCVI_15582	23.9972	11.1248
B. napus 2 vs B.rapa	Chloroplast ATP synthase a chain precursor	JCVI_15582	25.0825	10.8859
B. napus 2 vs B. napus 1	Putative uncharacterized protein T21F11.5	JCVI_15698	0.0720764	0.147872		non-additive	nuclear	At1g80620
B. oleracea vs B.rapa	Putative uncharacterized protein T21F11.5	JCVI_15698	0.339543	0.00451641
B. napus 1 vs B. oleracea	Putative uncharacterized protein T21F11.5	JCVI_15698	0.134152	0.371857
B. napus 1 vs B.rapa	Putative uncharacterized protein T21F11.5	JCVI_15698	0.128359	0.00434179
B. napus 2 vs B. oleracea	Putative uncharacterized protein T21F11.5	JCVI_15698	0.0626418	0.368995
B. napus 2 vs B. napus 1	Putative uncharacterized protein ycf5	JCVI_15866	19.9698	51.687		cytoplasm-specific	chloroplast	AtCg01040
B. oleracea vs B.rapa	Putative uncharacterized protein ycf5	JCVI_15866	9.10535	69.4045
B. napus 2 vs B.rapa	Putative uncharacterized protein ycf5	JCVI_15866	20.0944	69.7937
B. napus 1 vs B. oleracea	Putative uncharacterized protein ycf5	JCVI_15866	51.961	9.15305
B. napus 2 vs B. oleracea	Putative uncharacterized protein ycf5	JCVI_15866	20.053	9.08674
B. napus 2 vs B. napus 1	Putative uncharacterized protein orf286	JCVI_16314	0.217716	0.65651		unclassified	mitochondrial	AtMg01020
B. napus 2 vs B.rapa	Putative uncharacterized protein orf286	JCVI_16314	0.194709	0.421213
B. napus 2 vs B. napus 1	Putative uncharacterized protein	JCVI_1634	0.116565	0.0424274		cytoplasm-specific	nuclear	At1g23205
B. oleracea vs B.rapa	Putative uncharacterized protein	JCVI_1634	0.135431	0.00440627
B. napus 2 vs B.rapa	Putative uncharacterized protein	JCVI_1634	0.0996576	0.00401708
B. napus 1 vs B. oleracea	Putative uncharacterized protein	JCVI_1634	0.0356867	0.157576
B. napus 2 vs B. napus 1	Unknown	JCVI_16474	1.8285	0.505495		non-additive	nuclear	none
B. oleracea vs B.rapa	Unknown	JCVI_16474	1.79865	0.00552888
B. napus 2 vs B.rapa	Unknown	JCVI_16474	1.84158	0.00551678
B. napus 1 vs B. oleracea	Unknown	JCVI_16474	0.485011	1.81075
B. napus 1 vs B.rapa	Unknown	JCVI_16474	0.478372	0.00574441
B. napus 2 vs B. napus 1	Putative uncharacterized protein orf261	JCVI_16544	0.0456584	0.0165998		non-additive	mitochondrial	AtMg01360
B. napus 1 vs B. oleracea	Putative uncharacterized protein orf261	JCVI_16544	0.0136566	0.0515848
B. napus 1 vs B.rapa	Putative uncharacterized protein orf261	JCVI_16544	0.0132834	0.0418209
B. napus 2 vs B. napus 1	Putative calcium-transporting ATPase 13, plasma membrane-type (EC 3.6.3.8) (Ca(2+)-ATPase isoform 13)	JCVI_17030	0.253696	0.0494306		non-additive	nuclear	At3g22910
B. napus 2 vs B.rapa	Putative calcium-transporting ATPase 13, plasma membrane-type (EC 3.6.3.8) (Ca(2+)-ATPase isoform 13)	JCVI_17030	0.231283	0.0258655
B. napus 2 vs B. oleracea	Putative calcium-transporting ATPase 13, plasma membrane-type (EC 3.6.3.8) (Ca(2+)-ATPase isoform 13)	JCVI_17030	0.23892	0.0502969
B. napus 2 vs B. napus 1	Unknown	JCVI_17199	0.291936	1.86404		non-additive	nuclear	none
B. oleracea vs B.rapa	Unknown	JCVI_17199	6.05954	0.0516324
B. napus 2 vs B.rapa	Unknown	JCVI_17199	0.270246	0.0605428
B. napus 1 vs B. oleracea	Unknown	JCVI_17199	1.85518	6.10024
B. napus 1 vs B.rapa	Unknown	JCVI_17199	1.86924	0.0606362
B. napus 2 vs B. oleracea	Unknown	JCVI_17199	0.277329	6.06079
B. napus 2 vs B. napus 1	Genomic DNA, chromosome 5, P1 clone:MRH10	JCVI_17266	0.119152	0.243977		non-additive	nuclear	At5g43950
B. oleracea vs B.rapa	Genomic DNA, chromosome 5, P1 clone:MRH10	JCVI_17266	0.490425	0.00561713
B. napus 2 vs B.rapa	Genomic DNA, chromosome 5, P1 clone:MRH10	JCVI_17266	0.101835	0.00566526
B. napus 1 vs B. oleracea	Genomic DNA, chromosome 5, P1 clone:MRH10	JCVI_17266	0.227992	0.525434
B. napus 1 vs B.rapa	Genomic DNA, chromosome 5, P1 clone:MRH10	JCVI_17266	0.218857	0.00589632
B. napus 2 vs B. oleracea	Genomic DNA, chromosome 5, P1 clone:MRH10	JCVI_17266	0.106846	0.521892
B. napus 2 vs B. napus 1	Putative uncharacterized protein At1g75400	JCVI_18523	0.027787	0.0550814		non-additive	nuclear	At1g75400
B. oleracea vs B.rapa	Putative uncharacterized protein At1g75400	JCVI_18523	0.145176	0.00388029
B. napus 1 vs B. oleracea	Putative uncharacterized protein At1g75400	JCVI_18523	0.0469098	0.168271
B. napus 2 vs B. oleracea	Putative uncharacterized protein At1g75400	JCVI_18523	0.022868	0.167877
B. napus 2 vs B. napus 1	UPI0000500395 related cluster	JCVI_18923	0.0040249	0.0665896		unclassified	nuclear	At1g14340
B. napus 1 vs B. oleracea	UPI0000500395 related cluster	JCVI_18923	0.0574158	0.0213321
B. napus 2 vs B. napus 1	Putative uncharacterized protein	JCVI_20176	0.041347	0.0859329		non-additive	nuclear	none
B. oleracea vs B.rapa	Putative uncharacterized protein	JCVI_20176	0.193944	0.00427248
B. napus 1 vs B. oleracea	Putative uncharacterized protein	JCVI_20176	0.0752803	0.220245
B. napus 1 vs B.rapa	Putative uncharacterized protein	JCVI_20176	0.0716941	0.00407468
B. napus 2 vs B. oleracea	Putative uncharacterized protein	JCVI_20176	0.0347417	0.219421
B. napus 2 vs B. napus 1	NADH-ubiquinone oxidoreductase chain 1	JCVI_20380	0.0918823	0.193396		unclassified	mitochondrial	AP006444
B. napus 2 vs B.rapa	NADH-ubiquinone oxidoreductase chain 1	JCVI_20380	0.0770834	0.198157
B. napus 2 vs B. napus 1	AIG2 protein-like	JCVI_20777	0.0618966	0.142359		non-additive	nuclear	At3g28940
B. oleracea vs B.rapa	AIG2 protein-like	JCVI_20777	0.466304	0.00459834
B. napus 1 vs B. oleracea	AIG2 protein-like	JCVI_20777	0.128802	0.501652
B. napus 1 vs B.rapa	AIG2 protein-like	JCVI_20777	0.123205	0.0044387
B. napus 2 vs B. oleracea	AIG2 protein-like	JCVI_20777	0.053318	0.498349
B. napus 2 vs B. napus 1	REF/SRPP-like protein At1g67360	JCVI_2090	0.152603	0.334733		non-additive	nuclear	At1g67360
B. oleracea vs B.rapa	REF/SRPP-like protein At1g67360	JCVI_2090	0.594231	0.00387393
B. napus 2 vs B.rapa	REF/SRPP-like protein At1g67360	JCVI_2090	0.132879	0.00346519
B. napus 1 vs B.rapa	REF/SRPP-like protein At1g67360	JCVI_2090	0.307423	0.00368649
B. napus 2 vs B. oleracea	REF/SRPP-like protein At1g67360	JCVI_2090	0.139179	0.62597
B. napus 2 vs B. napus 1	Chloroplast 30S ribosomal protein S12	JCVI_21113	0.17704	0.382651		unclassified	chloroplast	AtCg00065
B. napus 2 vs B.rapa	Chloroplast 30S ribosomal protein S12	JCVI_21113	0.156032	0.503603
B. napus 2 vs B. napus 1	Genomic DNA, chromosome 3, P1 clone: MJK13	JCVI_21959	0.874915	2.94888		non-additive	nuclear	At3g15530
B. oleracea vs B.rapa	Genomic DNA, chromosome 3, P1 clone: MJK13	JCVI_21959	4.16283	1.58706
B. napus 1 vs B.rapa	Genomic DNA, chromosome 3, P1 clone: MJK13	JCVI_21959	2.97495	1.58443
B. napus 2 vs B. oleracea	Genomic DNA, chromosome 3, P1 clone: MJK13	JCVI_21959	0.865591	4.14576
B. napus 2 vs B. napus 1	NAD(P)H-quinone oxidoreductase subunit 1, chloroplast (EC 1.6.5.-) (NAD(P)H dehydrogenase subunit 1)	JCVI_22650	3.45338	8.63087		cytoplasm-specific	chloroplast	AtCg01100
B. oleracea vs B.rapa	NAD(P)H-quinone oxidoreductase subunit 1, chloroplast (EC 1.6.5.-) (NAD(P)H dehydrogenase subunit 1)	JCVI_22650	2.89267	9.40237
B. napus 2 vs B.rapa	NAD(P)H-quinone oxidoreductase subunit 1, chloroplast (EC 1.6.5.-) (NAD(P)H dehydrogenase subunit 1)	JCVI_22650	3.48714	9.19817
B. napus 1 vs B. oleracea	NAD(P)H-quinone oxidoreductase subunit 1, chloroplast (EC 1.6.5.-) (NAD(P)H dehydrogenase subunit 1)	JCVI_22650	8.74575	2.89643
B. napus 2 vs B. napus 1	Peroxidase	JCVI_23428	0.0779741	0.0337535		unclassified	nuclear	At3g49120
B. napus 1 vs B. oleracea	Peroxidase	JCVI_23428	0.0281345	0.0770881
B. napus 2 vs B. napus 1	Putative uncharacterized protein ycf2	JCVI_23518	6.2284	2.83831		cytoplasm-specific	chloroplast	AtCg01280
B. oleracea vs B.rapa	Putative uncharacterized protein ycf2	JCVI_23518	6.69589	2.95919
B. napus 2 vs B.rapa	Putative uncharacterized protein ycf2	JCVI_23518	6.23392	2.92059
B. napus 1 vs B. oleracea	Putative uncharacterized protein ycf2	JCVI_23518	2.84696	6.73163
B. napus 2 vs B. napus 1	Uncharacterized 17.5 kDa protein in trnF-trnL intergenic region	JCVI_23667	0.0627498	0.0154786		non-additive	nuclear	none
B. oleracea vs B.rapa	Uncharacterized 17.5 kDa protein in trnF-trnL intergenic region	JCVI_23667	0.0480865	0.0240012
B. napus 1 vs B. oleracea	Uncharacterized 17.5 kDa protein in trnF-trnL intergenic region	JCVI_23667	0.012827	0.0595509
B. napus 1 vs B.rapa	Uncharacterized 17.5 kDa protein in trnF-trnL intergenic region	JCVI_23667	0.0124093	0.0292039
B. napus 2 vs B. napus 1	F28K19.26	JCVI_24578	0.0465747	0.107172		non-additive	nuclear	At1g78050
B. oleracea vs B.rapa	F28K19.26	JCVI_24578	0.229013	0.0038566
B. napus 1 vs B. oleracea	F28K19.26	JCVI_24578	0.095101	0.257345
B. napus 1 vs B.rapa	F28K19.26	JCVI_24578	0.090881	0.00367182
B. napus 2 vs B. oleracea	F28K19.26	JCVI_24578	0.039522	0.256163
B. napus 2 vs B. napus 1	A_TM021B04.14 protein	JCVI_26166	0.144725	0.321405		non-additive	nuclear	At5g27280
B. oleracea vs B.rapa	A_TM021B04.14 protein	JCVI_26166	0.573323	0.0041976
B. napus 2 vs B.rapa	A_TM021B04.14 protein	JCVI_26166	0.125519	0.00379939
B. napus 1 vs B.rapa	A_TM021B04.14 protein	JCVI_26166	0.29423	0.00399632
B. napus 2 vs B. oleracea	A_TM021B04.14 protein	JCVI_26166	0.131522	0.605131
B. napus 2 vs B. napus 1	F-box/FBD/LRR-repeat protein At1g13780	JCVI_26279	0.0242722	0.0606139		non-additive	nuclear	At1g13780
B. oleracea vs B.rapa	F-box/FBD/LRR-repeat protein At1g13780	JCVI_26279	0.156013	0.0361844
B. napus 1 vs B. oleracea	F-box/FBD/LRR-repeat protein At1g13780	JCVI_26279	0.0519235	0.180114
B. napus 2 vs B. oleracea	F-box/FBD/LRR-repeat protein At1g13780	JCVI_26279	0.0199156	0.179406
B. napus 2 vs B. napus 1	amino acid transporter family protein	JCVI_27566	0.237874	0.475394		non-additive	nuclear	At3g28960
B. napus 2 vs B.rapa	amino acid transporter family protein	JCVI_27566	0.214432	0.554067
B. napus 2 vs B. oleracea	amino acid transporter family protein	JCVI_27566	0.223213	0.508209
B. napus 2 vs B. napus 1	Genomic DNA, chromosome 5, P1 clone:MXI22	JCVI_27684	0.0948682	0.19277		non-additive	nuclear	At5g50410
B. oleracea vs B.rapa	Genomic DNA, chromosome 5, P1 clone:MXI22	JCVI_27684	0.396768	0.00396686
B. napus 2 vs B.rapa	Genomic DNA, chromosome 5, P1 clone:MXI22	JCVI_27684	0.0797382	0.00355418
B. napus 1 vs B. oleracea	Genomic DNA, chromosome 5, P1 clone:MXI22	JCVI_27684	0.178123	0.430103
B. napus 1 vs B.rapa	Genomic DNA, chromosome 5, P1 clone:MXI22	JCVI_27684	0.170402	0.00377513
B. napus 2 vs B. oleracea	Genomic DNA, chromosome 5, P1 clone:MXI22	JCVI_27684	0.0837571	0.426805
B. napus 2 vs B. napus 1	AT4g05150/C17L7_70	JCVI_28445	0.125798	0.273092		non-additive	nuclear	At4g05150
B. oleracea vs B.rapa	AT4g05150/C17L7_70	JCVI_28445	0.483278	0.00597984
B. napus 2 vs B.rapa	AT4g05150/C17L7_70	JCVI_28445	0.108148	0.00611693
B. napus 1 vs B.rapa	AT4g05150/C17L7_70	JCVI_28445	0.247235	0.0063388
B. napus 2 vs B. oleracea	AT4g05150/C17L7_70	JCVI_28445	0.113294	0.514976
B. napus 2 vs B. napus 1	Similarity to alpha galactosidase	JCVI_29020	0.0555581	0.116222		non-additive	nuclear	At3g26380
B. oleracea vs B.rapa	Similarity to alpha galactosidase	JCVI_29020	0.213976	0.00389492
B. napus 1 vs B. oleracea	Similarity to alpha galactosidase	JCVI_29020	0.103623	0.241609
B. napus 1 vs B.rapa	Similarity to alpha galactosidase	JCVI_29020	0.0991512	0.00370456
B. napus 2 vs B. oleracea	Similarity to alpha galactosidase	JCVI_29020	0.0474918	0.240337
B. napus 2 vs B. napus 1	Photosystem II protein I	JCVI_30249	24.3508	8.61811		unclassified	chloroplast	AtCg00080
B. napus 1 vs B. oleracea	Photosystem II protein I	JCVI_30249	8.73887	23.7263
B. napus 2 vs B. napus 1	2-isopropylmalate synthase	JCVI_30455	3.53283	7.73909		non-additive	nuclear	AT5G23020
B. oleracea vs B.rapa	2-isopropylmalate synthase	JCVI_30455	3.81008	0.00420622
B. napus 2 vs B.rapa	2-isopropylmalate synthase	JCVI_30455	3.56353	0.00381114
B. napus 1 vs B. oleracea	2-isopropylmalate synthase	JCVI_30455	7.85317	3.80251
B. napus 1 vs B.rapa	2-isopropylmalate synthase	JCVI_30455	7.75357	0.00401109
B. napus 2 vs B. napus 1	Unknown	JCVI_31171	0.0908682	0.00925465		cytoplasm-specific	mitochondrial	MIATGENA
B. oleracea vs B.rapa	Unknown	JCVI_31171	0.0859339	0.00846619
B. napus 2 vs B.rapa	Unknown	JCVI_31171	0.0762158	0.00921434
B. napus 1 vs B. oleracea	Unknown	JCVI_31171	0.00817431	0.102837
B. napus 2 vs B. napus 1	3-ketoacyl-CoA synthase 8	JCVI_31339	0.0109991	0.388933		non-additive	nuclear	At2g15090
B. oleracea vs B.rapa	3-ketoacyl-CoA synthase 8	JCVI_31339	0.00474707	3.26621
B. napus 2 vs B.rapa	3-ketoacyl-CoA synthase 8	JCVI_31339	0.00919775	3.22393
B. napus 1 vs B. oleracea	3-ketoacyl-CoA synthase 8	JCVI_31339	0.369609	0.0050007
B. napus 1 vs B.rapa	3-ketoacyl-CoA synthase 8	JCVI_31339	0.361266	3.2348
B. napus 2 vs B. napus 1	Putative calcium-transporting ATPase 13, plasma membrane-type (EC 3.6.3.8) (Ca(2+)-ATPase isoform 13)	JCVI_32319	0.151147	0.0274836		non-additive	nuclear	At4g19120
B. napus 2 vs B.rapa	Putative calcium-transporting ATPase 13, plasma membrane-type (EC 3.6.3.8) (Ca(2+)-ATPase isoform 13)	JCVI_32319	0.132608	0.0105387
B. napus 2 vs B. oleracea	Putative calcium-transporting ATPase 13, plasma membrane-type (EC 3.6.3.8) (Ca(2+)-ATPase isoform 13)	JCVI_32319	0.138816	0.0228907
B. napus 2 vs B. napus 1	A_TM021B04.14 protein	JCVI_32752	0.0239917	0.0485619		non-additive	nuclear	At5g27280
B. oleracea vs B.rapa	A_TM021B04.14 protein	JCVI_32752	0.0833138	0.00653402
B. napus 1 vs B. oleracea	A_TM021B04.14 protein	JCVI_32752	0.0411378	0.10008
B. napus 2 vs B. oleracea	A_TM021B04.14 protein	JCVI_32752	0.0195959	0.0998473
B. napus 2 vs B. napus 1	A_IG002N01.26 protein	JCVI_32755	0.0371891	0.0157369		unclassified	nuclear	At4g01360
B. napus 1 vs B. oleracea	A_IG002N01.26 protein	JCVI_32755	0.0129639	0.029485
B. napus 2 vs B. napus 1	ATP synthase C chain	JCVI_32862	321.775	151.61		unclassified	chloroplast	AtCg00140
B. napus 2 vs B.rapa	ATP synthase C chain	JCVI_32862	324.813	158.715
B. napus 2 vs B. napus 1	Unknown	JCVI_34472	0.264312	0.577087		non-additive	nuclear	none
B. oleracea vs B.rapa	Unknown	JCVI_34472	0.544649	0.0781016
B. napus 2 vs B.rapa	Unknown	JCVI_34472	0.240143	0.089029
B. napus 1 vs B.rapa	Unknown	JCVI_34472	0.550575	0.0890811
B. napus 2 vs B. oleracea	Unknown	JCVI_34472	0.249183	0.576679
B. napus 2 vs B. napus 1	GDP-mannose pyrophosphorylase like protein	JCVI_34662	0.0351547	0.00912684		unclassified	nuclear
B. napus 2 vs B. napus 1	Putative uncharacterized protein	JCVI_34959	0.014151	0.0301107		unclassified	nuclear	At1g67195
B. napus 1 vs B. oleracea	Putative uncharacterized protein	JCVI_34959	0.0250396	0.0560288
B. napus 2 vs B. oleracea	Putative uncharacterized protein	JCVI_34959	0.0116714	0.0556207
B. napus 2 vs B. napus 1	Chloroplast envelope membrane protein, putative	JCVI_3498	46.3437	160.683		cytoplasm-specific	chloroplast	AtCg00530
B. oleracea vs B.rapa	Chloroplast envelope membrane protein, putative	JCVI_3498	50.3782	161.963
B. napus 2 vs B.rapa	Chloroplast envelope membrane protein, putative	JCVI_3498	46.7776	162.874
B. napus 1 vs B. oleracea	Chloroplast envelope membrane protein, putative	JCVI_3498	161.531	49.3687
B. napus 2 vs B. napus 1	Protein At5g42146	JCVI_35022	0.072835	0.145241		non-additive	nuclear	At5g42146
B. oleracea vs B.rapa	Protein At5g42146	JCVI_35022	0.417283	0.00729463
B. napus 2 vs B.rapa	Protein At5g42146	JCVI_35022	0.0603001	0.00764165
B. napus 1 vs B. oleracea	Protein At5g42146	JCVI_35022	0.131578	0.451187
B. napus 1 vs B.rapa	Protein At5g42146	JCVI_35022	0.125854	0.00793851
B. napus 2 vs B. oleracea	Protein At5g42146	JCVI_35022	0.0633852	0.44806
B. napus 2 vs B. napus 1	Expressed protein	JCVI_35756	0.0749869	0.004813		cytoplasm-specific	nuclear	At2g31710
B. oleracea vs B.rapa	Expressed protein	JCVI_35756	0.0595844	0.0070269
B. napus 2 vs B.rapa	Expressed protein	JCVI_35756	0.0622367	0.00744767
B. napus 1 vs B. oleracea	Expressed protein	JCVI_35756	0.00498772	0.0728958
B. napus 2 vs B. napus 1	Putative uncharacterized protein AT4g01430	JCVI_36079	0.022779	0.0577739		non-additive	nuclear	At4g01430
B. oleracea vs B.rapa	Putative uncharacterized protein AT4g01430	JCVI_36079	0.0905109	0.00443275
B. napus 2 vs B. oleracea	Putative uncharacterized protein AT4g01430	JCVI_36079	0.0186358	0.107928
B. napus 2 vs B. napus 1	Arabidopsis thaliana genomic DNA, chromosome 3, TAC clone: K16N12	JCVI_36190	0.131778	0.284676		non-additive	nuclear	At3g27880
B. oleracea vs B.rapa	Arabidopsis thaliana genomic DNA, chromosome 3, TAC clone: K16N12	JCVI_36190	1.17632	0.0214692
B. napus 2 vs B.rapa	Arabidopsis thaliana genomic DNA, chromosome 3, TAC clone: K16N12	JCVI_36190	0.113482	0.0258068
B. napus 1 vs B. oleracea	Arabidopsis thaliana genomic DNA, chromosome 3, TAC clone: K16N12	JCVI_36190	0.267604	1.20853
B. napus 1 vs B.rapa	Arabidopsis thaliana genomic DNA, chromosome 3, TAC clone: K16N12	JCVI_36190	0.258445	0.0262323
B. napus 2 vs B. oleracea	Arabidopsis thaliana genomic DNA, chromosome 3, TAC clone: K16N12	JCVI_36190	0.119041	1.19427
B. napus 2 vs B. napus 1	Putative uncharacterized protein	JCVI_3760	79.0294	29.9965		cytoplasm-specific	chloroplast	DQ231548
B. oleracea vs B.rapa	Putative uncharacterized protein	JCVI_3760	72.014	33.1407
B. napus 2 vs B.rapa	Putative uncharacterized protein	JCVI_3760	79.7732	33.2923
B. napus 1 vs B. oleracea	Putative uncharacterized protein	JCVI_3760	30.1865	70.5694
B. napus 2 vs B. napus 1	Unknown	JCVI_37712	65.848	6.91941		cytoplasm-specific	chloroplast	DQ231548
B. oleracea vs B.rapa	Unknown	JCVI_37712	62.1739	5.83495
B. napus 2 vs B.rapa	Unknown	JCVI_37712	66.461	5.72966
B. napus 1 vs B. oleracea	Unknown	JCVI_37712	7.00612	60.9181
B. napus 2 vs B. napus 1	Putative uncharacterized protein orf115b	JCVI_37714	0.243123	0.100226		unclassified	mitochondrial	AP006444
B. napus 1 vs B. oleracea	Putative uncharacterized protein orf115b	JCVI_37714	0.0885948	0.286994
B. napus 2 vs B. napus 1	Probable WRKY transcription factor 4	JCVI_38012	0.0687259	0.140351		non-additive	nuclear	At1g13960
B. napus 2 vs B.rapa	Probable WRKY transcription factor 4	JCVI_38012	0.0566182	0.215373
B. napus 2 vs B. oleracea	Probable WRKY transcription factor 4	JCVI_38012	0.0595852	0.142372
B. napus 2 vs B. napus 1	Emb|CAB62340.1	JCVI_38183	0.0163078	0.0393114		non-additive	nuclear	At5g50360
B. oleracea vs B.rapa	Emb|CAB62340.1	JCVI_38183	0.0685562	0.00445502
B. napus 1 vs B. oleracea	Emb|CAB62340.1	JCVI_38183	0.0329342	0.0834083
B. napus 2 vs B. oleracea	Emb|CAB62340.1	JCVI_38183	0.013317	0.0829785
B. napus 2 vs B. napus 1	Unknown	JCVI_38395	0.1323	0.0596533		unclassified	nuclear	none
B. napus 2 vs B. napus 1	helicase-related	JCVI_38491	0.0248245	0.065107		non-additive	nuclear	At1g20750
B. oleracea vs B.rapa	helicase-related	JCVI_38491	0.608893	0.0193936
B. napus 1 vs B. oleracea	helicase-related	JCVI_38491	0.0560679	0.645258
B. napus 1 vs B.rapa	helicase-related	JCVI_38491	0.0535251	0.023576
B. napus 2 vs B. oleracea	helicase-related	JCVI_38491	0.0204396	0.640576
B. napus 2 vs B. napus 1	At5g02780	JCVI_4004	0.0234211	0.0497448		non-additive	nuclear	At5g02780
B. oleracea vs B.rapa	At5g02780	JCVI_4004	0.110035	0.00394149
B. napus 1 vs B. oleracea	At5g02780	JCVI_4004	0.0421433	0.129984
B. napus 2 vs B. oleracea	At5g02780	JCVI_4004	0.019106	0.129655
B. napus 2 vs B. napus 1	Unknown	JCVI_417	0.457338	0.184773		non-additive	nuclear	none
B. oleracea vs B.rapa	Unknown	JCVI_417	0.00471068	0.724326
B. napus 1 vs B. oleracea	Unknown	JCVI_417	0.170306	0.00505805
B. napus 1 vs B.rapa	Unknown	JCVI_417	0.162986	0.733599
B. napus 2 vs B. oleracea	Unknown	JCVI_417	0.440999	0.00486649
B. napus 2 vs B. napus 1	proton-dependent oligopeptide transport (POT) family protein	JCVI_42368	0.0191339	0.0551422		non-additive	nuclear	At1g32450
B. oleracea vs B.rapa	proton-dependent oligopeptide transport (POT) family protein	JCVI_42368	0.0271184	0.16545
B. napus 2 vs B.rapa	proton-dependent oligopeptide transport (POT) family protein	JCVI_42368	0.0152578	0.179895
B. napus 1 vs B.rapa	proton-dependent oligopeptide transport (POT) family protein	JCVI_42368	0.0450857	0.180345
B. napus 2 vs B. napus 1	Putative uncharacterized protein	JCVI_42548	13.504	45.775		cytoplasm-specific	chloroplast	DQ231548
B. oleracea vs B.rapa	Putative uncharacterized protein	JCVI_42548	15.7273	42.246
B. napus 2 vs B.rapa	Putative uncharacterized protein	JCVI_42548	13.5923	42.4817
B. napus 1 vs B. oleracea	Putative uncharacterized protein	JCVI_42548	46.0521	15.6595
B. napus 2 vs B. napus 1	Extensin-like protein	JCVI_4409	34.3887	14.5833		non-additive	nuclear	At4g38770
B. oleracea vs B.rapa	Extensin-like protein	JCVI_4409	69.9245	0.0395474
B. napus 2 vs B.rapa	Extensin-like protein	JCVI_4409	34.6661	0.0468162
B. napus 1 vs B. oleracea	Extensin-like protein	JCVI_4409	14.7037	68.5194
B. napus 1 vs B.rapa	Extensin-like protein	JCVI_4409	14.6965	0.047056
B. napus 2 vs B. napus 1	Amino acid permease 6	JCVI_5327	0.147927	0.304849		non-additive	nuclear	At5g49630
B. oleracea vs B.rapa	Amino acid permease 6	JCVI_5327	0.607598	0.0553869
B. napus 2 vs B.rapa	Amino acid permease 6	JCVI_5327	0.128638	0.0646716
B. napus 1 vs B. oleracea	Amino acid permease 6	JCVI_5327	0.287244	0.643896
B. napus 1 vs B.rapa	Amino acid permease 6	JCVI_5327	0.277897	0.06476
B. napus 2 vs B. oleracea	Amino acid permease 6	JCVI_5327	0.134675	0.639155
B. napus 2 vs B. napus 1	T24P13.7	JCVI_6193	0.176689	0.438053		non-additive	nuclear	At1g26690
B. oleracea vs B.rapa	T24P13.7	JCVI_6193	0.154762	0.923761
B. napus 2 vs B.rapa	T24P13.7	JCVI_6193	0.15561	0.922901
B. napus 1 vs B. oleracea	T24P13.7	JCVI_6193	0.41846	0.178615
B. napus 1 vs B.rapa	T24P13.7	JCVI_6193	0.410755	0.928881
B. napus 2 vs B. napus 1	Classical arabinogalactan protein 10 precursor	JCVI_7117	0.209851	0.0641098		unclassified	nuclear	At4g09030
B. napus 2 vs B. napus 1	F5D14.23 protein	JCVI_8461	0.170661	0.476941		non-additive	nuclear	At1g32450
B. oleracea vs B.rapa	F5D14.23 protein	JCVI_8461	0.250664	1.2055
B. napus 2 vs B.rapa	F5D14.23 protein	JCVI_8461	0.150744	1.19676
B. napus 1 vs B.rapa	F5D14.23 protein	JCVI_8461	0.449563	1.20639
B. napus 2 vs B. napus 1	Putative calmodulin	JCVI_8551	0.06454	0.0187572		non-additive		At5g42380
B. oleracea vs B.rapa	Putative calmodulin	JCVI_8551	0.00865264	0.0440179
B. napus 1 vs B.rapa	Putative calmodulin	JCVI_8551	0.0149859	0.0521195
B. napus 2 vs B. oleracea	Putative calmodulin	JCVI_8551	0.0558826	0.010225
B. napus 2 vs B. napus 1	Cysteine proteinase inhibitor 3 precursor	JCVI_9040	7.4321	0.926765		non-additive	nuclear	At2g40880
B. oleracea vs B.rapa	Cysteine proteinase inhibitor 3 precursor	JCVI_9040	6.67938	0.00463724
B. napus 2 vs B.rapa	Cysteine proteinase inhibitor 3 precursor	JCVI_9040	7.43609	0.00428885
B. napus 1 vs B. oleracea	Cysteine proteinase inhibitor 3 precursor	JCVI_9040	0.907774	6.70978
B. napus 1 vs B.rapa	Cysteine proteinase inhibitor 3 precursor	JCVI_9040	0.903598	0.00448259
B. napus 2 vs B. napus 1	At2g37800 protein	JCVI_9211	0.140273	0.364007		non-additive	nuclear	At2g37800
B. oleracea vs B.rapa	At2g37800 protein	JCVI_9211	0.315598	0.00947075
B. napus 2 vs B.rapa	At2g37800 protein	JCVI_9211	0.121893	0.0107182
B. napus 1 vs B.rapa	At2g37800 protein	JCVI_9211	0.336827	0.0110467
B. napus 2 vs B. napus 1	Cytochrome P450 98A3	JCVI_9360	0.120431	0.030848		cytoplasm-specific	nuclear	At2g40890
B. oleracea vs B.rapa	Cytochrome P450 98A3	JCVI_9360	0.105677	0.0315143
B. napus 2 vs B.rapa	Cytochrome P450 98A3	JCVI_9360	0.102988	0.0375861
B. napus 1 vs B. oleracea	Cytochrome P450 98A3	JCVI_9360	0.0255201	0.124438
B. napus 2 vs B. napus 1	Unknown	RC_ES979096	0.00359595	0.089373		cytoplasm-specific	mitochondrial	AP006444
B. oleracea vs B.rapa	Unknown	RC_ES979096	0.00856205	0.0814594
B. napus 2 vs B.rapa	Unknown	RC_ES979096	0.0036237	0.0933284
B. napus 1 vs B. oleracea	Unknown	RC_ES979096	0.078395	0.0104257
B. napus 2 vs B. napus 1	Unknown	RC_JCVI_24322	0.0921318	0.210424		non-additive	nuclear	none
B. oleracea vs B.rapa	Unknown	RC_JCVI_24322	0.312417	0.00455961
B. napus 2 vs B.rapa	Unknown	RC_JCVI_24322	0.0773594	0.00419651
B. napus 1 vs B.rapa	Unknown	RC_JCVI_24322	0.187031	0.00438055
B. napus 2 vs B. oleracea	Unknown	RC_JCVI_24322	0.0812668	0.34138
* non-additive: expression in one or both B. napus lines departs from that expect for additive expression of the values observed in the parent lines
cytoplasm-specific: expression in B. napus matches the characteristics of that in the maternal parent line
unclassified: insufficient data are available to permit classification
